# Supplementary material for: Supersulphides provide airway protection in viral and chronic lung diseases
Source: Nat Commun. 2023 Jul 25;14:4476. doi: 10.1038/s41467-023-40182-4 (PMC10368687; doi:10.1038/s41467-023-40182-4)
Supplement: Supplementary file 4 — Supplementary figure [file 41467_2023_40182_MOESM4_ESM.xlsx]

## Sheet: Fig. 1
Fig. 1a
Days elapsed	WT	Cars2(+/-)	WT+Flu	Cars2(+/-)+Flu
14	0
14	0
14	0
14	0
14		0
14		0
14		0
14		0
14			0
7			1
7			1
5			1
14			0
14			0
14			0
14			0
6			1
4			1
4			1
3				1
4				1
5				1
4				1
14				0
4				1
5				1
4				1
14				0
3				1
3				1
3				1
Fig. 1b
	WT			Cars2(+/-)			WT+Flu							Cars2(+/-)+Flu
0	100	100	100	100	100	100	100	100	100	100	100	100	100	100	100	100	100	100	100	100	100	100	100
2	100.837	102.336	100.833	99.5726	100.935	100	87.4576	86.3265	80.3668	86.371	85.4751	84.9074	89.0351	89.3071	83.6508	80.1235	77.0351	75.9031	79.0351	80.1235	75.2679	84.9074	74.7534
3	102.092	102.804	100	100.855	102.804	100.889	88.7288	87.9592	78.0502	87.9839	85.4751	88.6111	85.0877	82.8819	82.8571	76.0082	70.0877	72.8194	75.0877	72.716	70.3571	88.6111	69.8206
4	103.766	104.673	102.083	102.992	104.206	103.111	88.7288	88.3674	78.4363	87.5807	89.5475	90	80.7018	78.2756	82.4603	71.4815	65.7018	70.263	70.7018	70.2469	70.1015	85.3214
5	105.858	107.009	103.333	104.701	106.075	105.778	89.1525	89.1837	78.139	89.5968	89.095	91.3889	74.5614	74.4882	81.6667		63.5614		64.5614			83.2165
6	105.439	103.738	103.333	105.983	105.608	104.444	89.1525	90.4082	79.9112	88.7903	90.905	90.9259		72.2756	79.4603							80.5234
Fig. 1c
-		Flu
WT	Cars2+/-	WT	Cars2+/-
0.0525	0.07	0.605	0.9475
0.12	0.085	0.53	0.965
0.105	0.155	0.4425	0.8275
0.085	0.0525	0.4425	0.875
0.07	0.12	0.6075	0.82
0.085	0.105	0.5	0.93
0.155	0.085	0.55	0.505
		0.4425	0.8525
		0.5125
Fig. 1d
Day 3		Day 7
WT	Cars2+/–	WT	Cars2+/–
171042	4.87588e+07	9.72746e+06	3.4736e+07
1.35081e+07	1.96052e+07	960306	8.7304e+06
2.48677e+07	1.23012e+07	9.59651e+06	2.49067e+07
127471	4.26485e+07	9.96453e+06	3.68793e+07
1.409e+07	17952045	1.09439e+06	7.21944e+06
1.99083e+07	8.38927e+06	7.53793e+06	2.53638e+07
Fig. 1e
0 µM	10 µM	100 µM	1000 µM
150	18.75	4.6875	4.6875
75	9.375	4.6875	9.375
75	9.375	9.375	4.6875
Fig. 1f
	WT + Flu				Cars2+/- + Flu
0	8	11.5	7	9.2	8.5	12	11.5	9.1
1	19.98	22.3	25.21	18.41	29.75	24.95	34.93	25.31
3	20.55	26.53	23.25	25.14	39.86	31.45	27.57	28.13
Fig. 1g
	WT + Flu				Cars2+/- + Flu
0	7.88	11.2125	6.93	9.01	8.3725	11.76	11.3275	8.98
1	18.8811	23.4048	21.7425	17.3054	27.0725	23.8272	32.6596	24.6773
3	25.7416	25.6014	22.0875	24.0087	27.902	23.6072	23.5875	22.7452
Fig. 1h
	WT + Flu				Cars2+/- + Flu
0	0.389	0.506	0.261	0.75	0.43	0.79	0.517	0.208
1	1.43	1.98	1.57	2.31	7.09	2.51	5.09	3.17
3	1.43	2.56	2.17	3.36	4.5	8.9	3.21	5.75
Fig. 1i
WT+PBS	WT+Flu	Cars2(+/-)+Flu
0.000774358	0.0518581	0.192941
0.000591761	0.0102083	0.160303
0.000959176	0.0242438	0.142586
Fig. 1j
	WT					Cars2 +/-
0	13.4048	10.0441	6.19765	6.95187		7.69231	8.37264	7.30994	6.52386
3	6.51125	13.2771	5.66524	4.87662	7.74648	9.52915	40.1316	18.2192	9.66952	11.2202	33.1742
7	20.9184	19.2837	36.3036	64.3519		51.7799	43.7173	77.3333	33.4232
Fig. 1k
Days elapsed	Flu control	Flu + GSSSG
14	0
6	1
6	1
4	1
14	0
14	0
14	0
14	0
5	1
4	1
5	1
3	1
14		0
14		0
14		0
4		1
14		0
14		0
14		0
14		0
14		0
14		0
14		0
14		0
14		0
5		1
Fig. 1l
	Flu control				Flu + GSSSG
0	100	100	100	100	100	100	100	100
2	91.8919	92.3729	92.5	94.8276	98.3607	92.9515	94.3548	97.4468
3	94.5946	95.7627	95.4167	89.6396	100.41	96.6667	98.3871	99.5745
4	96.9231	96.6102	100	90.0901	101.23	98.75	100.806	100.425
5	99.5475	97.8814	96.3964	89.6396	98.7705	100.417	102.823	100.851
6	97.6923	97.8814	99.1416	93.2432	98.7705	100.833	101.613	98.7234
7	97.3077	97.4576	96.1864	92.3423	98.7705	101.25	99.1489	102.016
Fig. 1m
-	GSSSG
0.605	0.285
0.53	0.305
0.6075	0.315
0.55	0.4825
0.5125	0.46
Fig. 1n
	Flu control				Flu + GSSSG
0	8	11.5	7	9.3	8.5	12	11.5	7.6
3	27.98	25.55	23.25	28.42	22.75	21.63	21.09	18.55
Fig. 1o
	Flu control				Flu + GSSSG
0	7.88	11.2125	6.93	8.92	8.3725	11.76	11.3275	7.68
3	25.7416	24.017	25.6014	27.4253	21.1575	20.3322	19.4028	17.3442
Fig. 1p
	Flu control				Flu + GSSSG
0	0.389	0.506	0.261	0.75	0.43	0.79	0.517	0.208
3	2.56	2.17	3.36	3.05	2.13	0.43	1.17	0.75

## Sheet: Fig. 2
Fig. 2a
Plaque number			Plaque area
WT	CARS2 KD		WT	CARS2 KD
34	70		0.591633	1.13671
26	59		0.491522	0.850521
34	77		0.656694	1.08737
Fig. 2b
0 μM	10 μM	30 μM	60 μM	100 μM	300 μM
20.0431	13.0643	11.7232	11.1339	7.61842	2.25474
24.1608	16.8886	15.5624	6.40311	6.82322	2.28567
18.916	17.9936	13.3686	8.93933	5.47765	1.48674
Fig. 2c
0 μM	10 μM	30 μM	60 μM	100 μM	300 μM
65.152	57.008	57.8224	62.3016	72.4816	57.8224
81.0328	64.3376	55.7864	64.7448	73.296	61.8944
73.296	79.8112	61.8944	66.3736	70.0384	66.3736
Fig. 2d
0 μM	10 μM	30 μM	60 μM	100 μM	300 μM
41.9416	45.1992	43.1632	46.0136	40.72	37.8696
50.9	44.792	42.3488	43.9776	44.3848	41.9416
46.4208	43.9776	45.1992	40.3128	43.9776	41.9416
Fig. 2e
(-)	10 μM Na2S2	100 μM Na2S2	300 μM Na2S2	10 μM Na2S4	100 μM Na2S4	300 μM Na2S4	100 μM GSSSG	300 μM GSSSG	100 μM GSSG	300 μM GSSG	100 μM GSH	300 μM GSH
98.6	64.1221	56.1069	32.0611	71	58.1	23.7	77.5	56.3	95.8	98.6	90.1	97.2
102.8	79.0076	54.9618	34.3511	62.4	43	26.9	87.3	77.5	91.5	102.8	108.5	100
98.6	77.8626	58.3969	26.3359	67.7	34.4	25.8	69	42.3	98.6	73.2	94.4	104.2
Fig. 2f
Control	Na2S	Na2S2	Na2S4
94.2	74.4	9.9	9.9
91.7	104.1	12.4	9.9
114	96.7	7.4	9.9

## Sheet: Fig. 3
Fig. 3b
	ACE2Tg												AINK-ACE2Tg
0	100	100	100	100	100	100	100	100	100	100	100	100	100	100	100	100	100	100	100	100	100	100
1	94.7	96.4	95.7	103	97.5	103.4	99.7	94.7	93.5	100.8	97.4	95.9	96	94.5	95	103.9	96.4	97	93.7	91.8	91.1	102.5
2	91.8	93.9	96.3	95	99.2	103.1	100	91.6	93.5	97.6	90.2	93.9	92.1		99.7	100	100	88.9	90.4	91.8	90.3	97.1
3	92.8	95.1	97.5	96.4	102.1	102.7	99.7	91.6	97.8	102	91.7	95.1	94.2		100.7	101.3	100.3	87.2	93.4	90.3	91.5	100.4
4	88.8	96.4	92	87.6	101.2	103.4	100.6	94.7	97.4	94.3	90.2	93	87.6		99.7	102.6	99.4	85.9	93.7	89.5	93.8	91.4
5	75	99	75.8	77.5	102.5	102.3	102.5	93.4	93.1	83.3	80.4	89.8	78.4		91.4	105.2	89.9	76.5	83.8	82.4	91.9	85.2
6	73.4	96.4	72.7	73.7	100.8	91.6	99.7	93.8	96.6	77.2	72.8	77	73.6		81.8	102.6	79.5	69.8	76.8	78.7	77.6	81.5
7	72	98.1	70.9	71.3	102.1	83.6	100.3	97.3	92.2	76.8	68.7	75.8	72.3		75.6	90.1	76.9	67.8	75.3	78.3	74.1	79.4
8		93.2			102.9	80.9	100.9	96.5	94.4						74.6	88.4					71.8
Fig. 3c
Days elapsed	ACE2Tg	AINK-ACE2Tg
7	1
7	1
7	1
7	1
7	1
7	1
8	1
14	0
14	0
14	0
14	0
14	0
1		1
7		1
7		1
7		1
7		1
7		1
7		1
8		1
8		1
8		1
Fig. 3d
ACE2Tg	AINK-ACE2Tg
34.1	68.19
22.74	306.86
443.24	545.52
34.1	3477.71
272.76	1193.33
409.14	1329.71
Fig. 3e
	(-)						100 µg						300 µg
0	100	100	100	100	100	100	100	100	100	100	100	100	100	100	100	100	100	100
1	97.6	96	94.3	95.1	97.9	95.4	96.4	95.2	99.2	96.7	94.8	96	95.2	95.2	97	96.9	95.7	98.1
2	94.2	92.2	90.4	91.2	93.7	91.8	91.8	94.2	95.9	92.8	95.2	91.5	93.4	95	93.7	93.5	92.6	93.2
3	90.9	89.5	87.7	88.7	90.6	87.6	87.2	92.1	92.5	90.1	95.9	88.7	91.9	95.2	91.2	90.7	90.8	91.3
4	87.6	85.9	83.7	87.8	87.7	84.1	82.3	92.6	88.9	88	98.1	87.3	90.2	94.8	88.4	88.6	89.8	89.6
Fig. 3f
(–)	100 μg	300 μg
35.3053	23.2839	29.2331
90.4371	1.60505	35.8556
89.0577	50.4427	31.8822
59.097	19.4514	19.1462
72.8206	0.92735	36.4711
75.3678	29.4272	14.7599
Fig. 3g
(–)	100 μg	300 μg
80250629	24800000	26357428
78384336	22044444	24329933
65320280	21125926	17233703

## Sheet: Fig. 4
Fig. 4a
PLpro						3CLpro
	Control	GSSG	GSSSG	Ebselen			Control	GSSSG	Ebselen
0	0.0226858	0.0244913	0.00463034	0		0	0.15586	0.01774	0
1	0.0470606	0.0497689	0.00101926	0		1	0.526	0.05655	0
2	0.0777548	0.0813659	0	0.00192203		2	0.92231	0.08725	0
3	0.106644	0.119282	0	0		3	1.26717	0.12065	0
4	0.136435	0.157199	0.0028248	0.000116487		4	1.58946	0.15586	0
5	0.182476	0.192407	0.00101926	0.00101926		5	1.94064	0.18023	0
Fig. 4c
PLpro					3CLpro					Papain					Cathepsin B
0	2.678	2.167	2.245		0	4.297	4.694	4.622		0	7.168	14.038	14.706		0	520.45	559.12	607.41
30	0.74	0.048	0.024		100	-0.108	0.072	0.072		30	1.724	2.437	2.537		30	401.88	452.29	439.2
100	0.048	0.018	0.042		300	0.036	-0.036	0.217		100	1.517	1.67	1.769		100	413.02	459.21	498.63
Fig. 4d
PLpro						3CLpro
(-)	Na2S	Na2S2	Na2S3	Na2S4		(-)	Na2S	Na2S2	Na2S3	Na2S4
2.81	2.67	0.46	0.14	0		7.58	7.77	3.52	1.74	2
2.49	2.69	0.5	0.1	0.01		6.96	7.26	3.16	1.34	0.49
2.45	2.23	0.72	0.07	0.01		7.49	7.22	3.1	1.5	0.64
Fig. 4e			Fig. 4f
Retention time	Signal intensity		Retention time	Signal intensity
0.073	0		0.071	0
0.094	0		0.093	0
0.115	0		0.114	0
0.16	0		0.135	0
0.19	0		0.156	0
0.235	0		0.177	0
0.28	0		0.198	0
0.325	0		0.219	0.85
0.371	1.25		0.24	2.89
0.416	5.29		0.261	7.84
0.461	17.92		0.282	17.05
0.506	48.62		0.327	29.68
0.551	105.68		0.372	41.4
0.596	184		0.417	46.26
0.641	256.64		0.463	41.4
0.686	286.74		0.508	29.68
0.731	256.64		0.553	17.05
0.776	184		0.598	7.84
0.821	105.68		0.643	2.89
0.867	50.94		0.688	0.85
0.912	27.73		0.733	0.2
0.957	38.51		0.778	0
1.002	91.37		0.823	0
1.047	195.87		0.868	0
1.092	341.03		0.914	0
1.137	477.28		0.959	0
1.182	540.03		1.004	0
1.227	508.23		1.049	0
1.272	438.93		1.094	0
1.317	437.42		1.139	0
1.363	583.57		1.184	0
1.408	881.48		1.229	0
1.453	1252.81		1.274	0
1.498	1582.29		1.319	0
1.543	1781.53		1.364	0
1.588	1841.47		1.41	0
1.633	1831.28		1.455	0
1.678	1854.51		1.5	0
1.723	1977.19		1.545	0
1.768	2189.1		1.59	0
1.813	2425.63		1.635	0
1.858	2619.55		1.68	0
1.904	2733.59		1.725	0
1.949	2751.2		1.77	0
1.994	2663.66		1.815	0
2.039	2469.45		1.86	0
2.084	2180.54		1.906	0
2.129	1835.3		1.951	0
2.174	1486.89		1.996	0
2.219	1186.11		2.041	0.19
2.264	966.9		2.086	0.79
2.309	843.26		2.131	2.67
2.354	814.52		2.176	7.25
2.4	876.29		2.221	0
2.445	1011.13		2.266	0
2.49	1167.49		2.311	0
2.535	1261.65		2.356	0
2.58	1229.14		2.401	0
2.625	1086.54		2.447	0
2.67	930.88		2.492	0
2.715	876.94		2.537	0
2.76	975.96		2.582	0
2.805	1180.92		2.627	0
2.85	1394.78		2.672	0
2.895	1535.89		2.717	0
2.941	1566.72		2.762	0
2.986	1481.62		2.807	0
3.031	1297.78		2.852	0
3.076	1061.82		2.898	0
3.121	855.3		2.943	0
3.166	764.61		2.988	0
3.211	824.87		3.033	0
3.256	987.98		3.078	0
3.301	1159.48		3.123	0
3.346	1264.1		3.168	0
3.391	1293.45		3.213	0
3.437	1290.82		3.258	0
3.482	1306.51		3.303	0
3.527	1366.37		3.348	0
3.572	1474.4		3.393	0
3.617	1616.05		3.438	0
3.662	1759.31		3.484	0
3.707	1860.55		3.529	0
3.752	1878.27		3.574	0
3.797	1785.33		3.619	0
3.842	1579.24		3.664	0
3.887	1296.96		3.709	0
3.933	1012.31		3.754	0
3.978	795.83		3.799	0
4.023	682.58		3.844	0
4.068	669.51		3.889	0
4.113	740.67		3.934	0
4.158	880.72		3.98	0
4.203	1072.04		4.025	0
4.248	1286.82		4.07	0
4.293	1486.89		4.115	0
4.338	1635.24		4.16	0
4.383	1713.93		4.205	0
4.429	1723.45		4.25	0
4.474	1664.32		4.295	0
4.519	1526.25		4.34	0
4.564	1306.88		4.385	0
4.609	1036.06		4.43	0
4.654	780.15		4.475	0
4.699	605.41		4.521	0
4.745	531.56		4.566	0
4.79	525.61		4.611	0
4.835	535.17		4.656	0
4.88	521.91		4.701	0
4.925	467.99		4.746	0
4.97	382.4		4.791	1855.54
5.015	301.41		4.837	747.3
5.061	268.76		4.882	530.01
5.106	298.79		4.927	552.2
5.151	355.75		4.972	609.27
5.196	380.07		5.017	621.02
5.241	336.05		5.062	562.93
5.286	239.88		5.107	451.66
5.331	137.77		5.153	334.01
5.376	63.39		5.198	266.5
5.421	23.36		5.243	281.18
5.466	6.9		5.288	363.88
5.511	1.63		5.333	459.56
5.556	0		5.378	501.85
5.602	0		5.423	457.63
5.647	0		5.468	345.08
5.692	0		5.513	214.24
5.737	3.92		5.558	109.16
5.782	20.69		5.603	45.51
5.827	77.45		5.648	15.48
5.872	231.84		5.694	4.15
5.917	564.11		5.739	0.78
5.962	1134.04		5.784	0
6.007	1897.25		5.829	0
6.052	2660.73		5.874	0
6.098	3147.07		5.919	0
6.143	3150.59		5.964	0
6.188	2669.79		6.009	0
6.233	1908.3		6.054	0
6.278	1143.54		6.099	0
6.323	570.32		6.144	0
6.368	235		6.19	0
6.413	78.74		6.235	0
6.458	21.06		6.28	0
6.503	4.05		6.325	0
6.548	0		6.37	0
6.594	0		6.415	0
6.639	0		6.46	0
6.684	0		6.505	0
6.729	5.16		6.55	0
6.774	27.44		6.595	0
6.819	103.31		6.64	0
6.864	308.98		6.685	0
6.909	752.41		6.731	0
6.954	1517.55		6.776	0
6.999	2545.95		6.821	0
7.044	3600.63		6.866	0
7.09	4360.18		6.911	0
7.135	4632.58		6.956	0
7.18	4485.56		7.001	0
7.225	4172.97		7.046	0
7.27	3935.92		7.091	0
7.315	3870.66		7.136	0
7.36	3911.97		7.181	0
7.405	3927.54		7.227	0
7.45	3816.16		7.272	0
7.495	3550.46		7.317	0
7.541	3155.71		7.362	0
7.586	2660.11		7.407	0
7.631	2081.42		7.452	0
7.676	1471.37		7.497	0
7.721	920.08		7.542	0
7.766	540.53		7.587	0
7.811	420.1		7.632	0
7.856	615.23		7.677	0
7.901	1172.19		7.723	0
7.946	2094.97		7.768	0
7.991	3378.11		7.813	0
8.037	5052.52		7.858	0
8.082	7127.22		7.903	0
8.127	9363.76		7.948	0
8.172	11070.3		7.993	7.27
8.217	11364.5		8.038	27.19
8.262	9870.23		8.083	81.52
8.307	7137.14		8.128	198.66
8.352	4260.01		8.173	395.28
8.397	2101.37		8.219	643.68
8.442	904.43		8.264	860.04
8.488	485.89		8.309	945.69
8.533	599.07		8.354	879.44
8.578	1091.02		8.399	833.78
8.623	1866.45		8.444	5411.96
8.668	2773.89		8.489	26103.7
8.713	3643.91		8.534	94608.7
8.758	4345.43		8.579	277450
8.803	4827.81		8.624	668261
8.848	5160.83		8.67	1.33069e+06
8.893	5549.69		8.715	2.20513e+06
8.939	6453.18		8.76	3.0661e+06
8.984	8501.11		8.805	3.61526e+06
9.029	12114.9		8.85	3.61526e+06
9.074	16948.4		8.895	3.66361e+06
9.119	21587.5		8.94	3.24309e+06
9.164	24067.7		8.985	2.55495e+06
9.209	23120.4		9.03	1.82596e+06
9.254	19129.1		9.075	1.20291e+06
9.3	13824.4		9.12	736486
9.345	9076.04		9.166	417305
9.39	5930.27		9.211	216512
9.435	4472.25		9.256	101576
9.481	4186.44		9.301	42644.2
9.526	4408		9.346	16045.6
9.571	4673.2		9.392	5534.93
9.616	4788.46		9.437	1855.54
9.661	4791.38		9.482	747.3
9.706	4799.59		9.527	530.01
9.751	4908.85		9.572	552.2
9.796	5152.11		9.617	609.27
9.841	5499.08		9.662	621.02
9.886	5900.89		9.708	562.93
9.931	6360.44		9.753	451.66
9.977	6958.74		9.798	334.01
10.022	7730.2		9.843	266.5
10.067	8426.61		9.888	281.18
10.112	8564.24		9.933	363.88
10.157	7877.73		9.978	459.56
10.202	6737.46		10.023	501.85
10.247	5959.94		10.068	457.63
10.292	6138.17		10.113	345.08
10.337	7197.77		10.158	214.24
10.382	8553.54		10.204	109.16
10.428	9810.25		10.249	45.51
10.473	12034.8		10.294	15.48
10.518	19581.2		10.339	4.15
10.563	44463.7		10.384	0.78
10.608	109609		10.429	0
10.653	247746		10.474	1840.56
10.698	482128		10.519	1734.09
10.743	794556		10.564	1667.28
10.788	1.10516e+06		10.609	1642.63
10.834	1.29708e+06		10.655	1636.77
10.879	1.28526e+06		10.7	1600.34
10.924	1076585		10.745	1504.18
10.969	764403		10.79	1366.88
11.014	462462		10.835	1249.49
11.059	240500		10.88	1200.12
11.104	108971		10.925	1233.99
11.149	43991.7		10.97	1329.2
11.194	16902		11.015	1445.72
11.239	7654.29		11.06	1555.88
11.285	5866.11		11.105	1676.28
11.33	6120.06		11.151	1822.08
11.375	6491.97		11.196	1934.24
11.42	6471.91		11.241	1891.9
11.465	6152.79		11.286	1645.48
11.51	5814.35		11.331	1290.42
11.555	5697.27		11.376	1020.13
11.6	5909.25		11.421	975.03
11.645	6345.64		11.466	1144.89
11.69	6690.59		11.511	1383.64
11.736	6567.89		11.556	1522.96
11.781	5785.46		11.601	1481.92
11.826	4470.72		11.647	1304
11.871	2984.44		11.692	1098.35
11.916	1698.63		11.737	932.1
11.961	816.13		11.782	790.27
12.006	330.73		11.827	634.91
12.051	131.17		11.872	484.98
12.096	114.08		11.917	442.74
12.141	252.41		11.962	615.87
12.186	575.79		12.007	1061.06
12.232	1091.63		12.052	1707.98
12.277	1703.69		12.098	2362.29
12.322	2236.35		12.143	2784.5
12.367	2583.05		12.188	2833.12
12.412	2829.47		12.233	2546.75
12.457	3168.65		12.278	2117.36
12.502	3689.57		12.323	1759.34
12.547	4264.11		12.368	1561.31
12.592	4664.11		12.413	1440.62
12.637	4742.76		12.458	1253.31
12.683	4518.12		12.503	948.14
12.728	4126.56		12.548	599.36
12.773	3707.11		12.594	316.79
12.818	3299.92		12.639	162.4
12.863	2838.76		12.684	152.37
12.908	2253.41		12.729	304.55
12.953	1577.13		12.774	637.18
12.998	942.49		12.819	1109.26
13.043	470.96		12.864	1557.36
13.088	193.95		12.909	1774.62
13.134	65.92		12.954	1682.24
13.179	20.9		13	1410.23
13.224	20.37		13.045	1167.17
13.269	62.51		13.09	1042.43
13.314	184.38		13.135	972.43
13.359	443.24		13.18	883.62
13.404	878.12		13.225	803.64
13.449	1452.5		13.27	815.17
13.494	2031.84		13.315	937.57
13.539	2445.62		13.36	1065.21
13.585	2588.09		13.406	1076.55
13.63	2481.63		13.451	948.87
13.675	2247.54		13.496	784
13.72	2019.54		13.541	708.93
13.765	1864.19		13.586	757.75
13.81	1764.3		13.631	858.46
13.856	1668.21		13.676	900.89
13.901	1538.68		13.721	819.92
13.946	1351.76		13.766	631.38
13.991	1094.65		13.811	408.65
14.036	786.45		13.856	227.06
14.081	484.57		13.902	133.8
14.127	249.32		13.947	151.35
14.172	105.57		13.993	296.8
14.217	36.29		14.038	582.78
14.262	10.26		14.083	977.77
14.307	2		14.128	1384.77
14.352	0		14.173	1668.56
14.397	0		14.218	1743.25
14.442	0		14.263	1635.02
14.487	0		14.308	1458.61
14.532	0		14.353	1327.65
14.578	0		14.399	1285.42
14.623	0		14.444	1330.63
14.668	0		14.489	1477.31
14.713	0		14.534	1750.1
14.758	0		14.579	2125.25
14.803	0		14.624	2509.66
14.848	3.09		14.669	2798.68
14.893	21.97		14.714	2937.9
14.938	90.49		14.759	2932.41
14.983	287.5		14.804	2821.53
15.028	745.19		14.85	2633.84
15.074	1591.59		14.895	2352.58
15.119	2807.78		14.94	1940.87
15.164	4099.45		14.985	1421.06
15.209	4961.07		15.03	902.01
15.254	4980.8		15.075	521.8
15.299	4149.3		15.12	373.31
15.344	2866.46		15.165	482.99
15.389	1639.95		15.21	809.48
15.434	775.45		15.255	1235.9
15.479	302.29		15.301	1590.56
15.525	96.29		15.346	1738.61
15.57	23.66		15.391	1664.98
15.615	3.57		15.436	1474.72
15.66	0		15.481	1297.93
15.705	0		15.526	1221.35
15.75	0		15.571	1279.59
15.795	0		15.616	1437.7
15.84	0		15.661	1600.66
15.885	0		15.707	1673.25
15.93	0		15.752	1605.95
15.976	0		15.797	1391.95
16.021	0		15.842	1063.11
16.066	0		15.887	695.86
16.111	0		15.932	382.4
16.156	0		15.977	180.1
16.201	0		16.022	94.35
16.246	0		16.067	108.65
16.291	0		16.112	201.31
16.336	9.09		16.158	343.09
16.381	46.88		16.203	478.52
16.427	172.14		16.248	534.65
16.472	500.59		16.293	478.52
16.517	1185.4		16.338	343.09
16.562	2292.85		16.383	197.05
16.607	3634.09		16.428	90.66
16.652	4733.99		16.473	33.42
16.697	5080.86		16.518	9.87
16.742	4499.95		16.564	2.33
16.787	3290.2		16.609	0
16.832	1984.44		16.654	0
16.878	985.47		16.699	2.81
16.923	401.87		16.744	11.89
16.968	134.16		16.789	40.27
17.013	34.83		16.834	109.27
17.058	6.24		16.879	237.5
17.103	0		16.924	413.51
17.148	0		16.969	579.01
17.193	0		17.015	653.97
17.238	0		17.06	611.57
17.283	0		17.105	511.6
17.329	0		17.15	462.82
17.374	0		17.195	537.43
17.419	2.83		17.24	720.2
17.464	15.01		17.285	933.43
17.509	53.4		17.33	1108.76
17.554	153.57		17.375	1237.11
17.599	359.83		17.421	1358.64
17.644	683.88		17.466	1481.05
17.689	1066.05		17.511	1548.32
17.734	1378.88		17.556	1493.32
17.78	1518.86		17.601	1333.12
17.825	1488.44		17.646	1163.63
17.87	1373.83		17.691	1066.05
17.915	1243.68		17.736	1053.86
17.96	1095.32		17.781	1139.03
18.005	899.61		17.827	1383.03
18.05	662.8		17.872	1828.85
18.095	444.85		17.917	2396.23
18.14	320.73		17.962	2895.77
18.185	336.12		18.007	3161.99
18.231	479.73		18.052	3187.43
18.276	708.57		18.097	3104.28
18.321	1016.65		18.142	3074.39
18.366	1510.6		18.187	3189.89
18.412	2401.47		18.233	3466.7
18.457	3852.35		18.278	3850.96
18.502	5827.37		18.323	4239.87
18.547	8076.51		18.368	4526.7
18.592	10270.6		18.413	4657.26
18.637	12128.8		18.458	4646.94
18.682	13464.4		18.504	4528.55
18.727	14183.3		18.549	4321.08
18.772	14274		18.594	4014.49
18.818	13771		18.639	3614.54
18.863	12699		18.684	3193.31
18.908	11069.4		18.73	2880.09
18.953	8967.92		18.775	2793.28
18.998	6644.91		18.82	2949.7
19.043	4459.78		18.865	3227.96
19.088	2706.53		18.91	3430.62
19.133	1488.4		18.955	3399.98
19.178	739.23		19	3097.19
19.223	329.63		19.045	2610.51
19.269	135.88		19.09	2099.32
19.314	76.15		19.136	1721.26
19.359	108.25		19.181	1575.76
19.404	215.09		19.226	1648.53
19.449	370.19		19.271	1804.57
19.494	516.33		19.316	1844.37
19.539	576.88		19.361	1641.02
19.584	516.33		19.406	1231.86
19.629	370.19		19.451	774.56
19.674	0		19.496	427.36
19.72	0		19.542	268.95
19.765	0		19.587	300.92
19.81	0		19.632	488.58
19.855	0		19.677	0
19.9	0		19.722	2998.81
19.945	0		19.767	0
19.99	0		19.812	2278.55
			19.857	2466.56
			19.902	2505.26
			19.947	1880.34
			19.993	1626.95
Fig. 4g
	Peptide-SH			Peptide-SSH			Peptide-SSSH
0	0	0	0	0	0	0	0	0	0
10	0.0186	0.0175	0.0124	0.0315	0.0168	0.018	0.0022	0.0173	0.0325
100	0.07	0.0687	0.0674	0.6967	0.6759	0.6677	0.1017	0.1041	0.1412
300	0.0621	0.0443	0.0539	1.1494	0.9032	0.8901	0.1826	0.2023	0.1395
Fig. 4h
	Peptide-SH			Peptide-SSH			Peptide-SSSH
0	0	0	0	0	0	0	0	0	0
10	0.0087	0.0044	0	0.0114	0.0155	0.0218	0.0137	0.0068	0.0032
100	0.0687	0.0315	0.0252	0.6463	0.6061	0.5461	0.2006	0.1976	0.1804
300	0.0613	0.0302	0.0393	0.869	0.7783	0.6294	0.2037	0.2206	0.2154

## Sheet: Fig. 5
Fig. 5a
HSH			HSSH			HSSSH			HSO3-			HS2O3-
Healthy	Patients		Healthy	Patients		Healthy	Patients		Healthy	Patients		Healthy	Patients
11.2	21.4		11.2	23.9		3.897	6.014		4.092	5.351		2.84	4.406
11.88	21.7		12.2	22.8		4.939	6.092		4.034	6.817		3.132	4.4
16.12	21		13	25.9		4.783	5.682		2.342	8.36		2.304	4.703
13.9	20		13.5	24.8		4.784	5.177		1.381	5.503		1.599	3.581
9.1	19.3		13.9	24.5		4.675	5.079		4.694	2.312		2.992	3.048
9.86	18.8		15.1	26.8		4.482	5.048		1.895	4.915		2.317	3.979
9.84	19.8		16.2	23.3		5.028	4.918		2.41	6.753		3.148	4.033
7.94	18.4		18.9	18.8		3.089	5.063		1.242	1.357		1.364	2.11
11.16	20		20.5	19.1		3.992	6.141		1.288	4.595		0.844	3.759
9.13	18.6		18.7	19.3		4.249	5.79		2.155	5.65		2.445	4.141
17.11	19.6		23	18.4		3.415	5.183		3.86	5.501		2.348	3.96
16.44	17.4		22.9	21.5		3.01	5.512		2.163	6.277		0.518	3.519
12.996	25.56		21.561	27.529		4.614	5.339		2.124	2.37		2.571	3.209
19.559	16.031		24.83	30.492		4.663	4.923		4.304	3.824		3.187	3.722
20.951	24.601		27.12	31.275		3.914	5.169		4.634	5.257		3.64	4.027
12.149	29.344		22.207	22.964		4.021	4.815		3.908	3.622		3.204	3.325
10.809	10.362		13.731	15.552		4.742	5.063		2.032	2.724		2.721	2.822
10.156	13.187		14.602	21.789		5.392	5.027		3.323	2.604		3.274	3.307
9.87	17.956		11.178	25.473		4.362	5.284		3.901	2.13		2.952	2.973
22.161	14.371		26.829	21.945		4.731	4.95		2.09	5.674		3.18	3.322
10.868	24.269		15.97	23.248		3.919	4.904		4.4	2.995		3.27	3.087
15.668	8.218		24.381	23.972		3.955	5.491		0.575	5.607		1.044	3.858
Fig. 5c
Day
0	100	100	100	100	100	100	100	100	100	100	100	100
1	97.8	98.2	92.1	94.6	95.6	99.6	99.7	99.9	98.7	100.9	100.4	100.3
2	94.6	94	87.6	91.1	92.1	95.9	95.4	95.7	98.5	100.3	95.7	96.2
3	91.4	90.7	84.4	87.9	88.4	92.5	91.3	91.8	97.5	98.8	89.9	92.6
4	87.3	87.6	80.8	84.3	85.2	88.6	87.4	87.8	95.5	101	86.5	88.5
5	83.1	83.3	77.8	80.8	81.2	86.9			93			82.6
6	78.9	80.4	75.7	78.4	76.3	86.5			91.9			79.6
7	75.4		73.6	79.1					91.5			77.1
8	72.6			81.7					93.3			74.5
Fig. 5d
0	1	2	3	4	5	6	7	8
0	501	0	604	0	0	0	0	0
0	195	205	139	129	0	0	0	0
0	0	0	140	0	0	0
0	0	0	734	0
0	0	0	0	0
0	0	123	135	140
Fig. 5e
0	1	2	3	4	5	6	7	8
0	0	0	106.2	0	94.3	0	0	0
0	0	64.4	0	128.6	0
	0	0	0	0	0
	0	170.1	0	83.6
	0	191.2	0	0
	92.3	0	0	0
Fig. 5f
HSH										HSSH										HSSSH										HSO3-										HS2O3-
0	1	2	3	4	5	6	7	8		0	1	2	3	4	5	6	7	8		0	1	2	3	4	5	6	7	8		0	1	2	3	4	5	6	7	8		0	1	2	3	4	5	6	7	8
15.047	16.685	26.686	15.532	18.403	31.007	44.653	11.281	13.048		11.332	13.718	5.337	2.784	35.176	60.012	32.697	8.29	11.653		6.377	7.365	3.224	1.77	16.689	27.982	19.433	8.917	11.261		6.377	7.333	5.823	2.952	13.857	23.774	102.776	6.297	7.518		7.458	8.461	6.993	3.568	35.736	44.688	33.103	11.473	14.58
17.186	25.345	17.697	15.241	22.862	25.314	24.333	10.189	2.546		11.886	13.288	13.429	6.564	36.537	44.578	40.487	11.718	9.686		7.427	8.263	9.706	3.912	14.844	24.759	17.558	11.985	15.582		7.427	8.939	17.173	6.051	34.814	36.162	66.182	10.143	10.996		7.988	10.78	20.647	9.248	24.671	39.267	26.307	17.313	23.75
13.314	14.097	14.246	12.854	25.194	2.838	8.071				15.576	8.724	5.89	18.562	15.984	12.861	11.519				9.701	5.964	4.395	17.172	12.602	21.038	13.512				9.701	5.227	5.776	16.821	28.049	11.585	10.484				15.024	9.286	10.985	36.739	20.058	35.2	24.456
1.955	0.29	3.212	8.638	6.777						10.835	3.462	15.301	9.951	19.554						5.333	3.912	12.085	9.258	16.614						5.333	1.922	10.746	8.764	10.759						5.985	7.851	24.642	24.994	29.567
1.138	2.259	10.101	4.985	12.15						2.914	2.36	9.617	12.144	22.361						3.185	2.496	10.365	9.718	14.89						2.42	1.387	8.952	10.118	16.233						8.707	6.317	25.01	21.924	23.385
14.375	10.21	18.429	13.719	12.963						2.949	20.868	18.488	20.122	29.011						3.328	15.365	11.35	12.337	18.763						1.596	21.422	31.588	30.435	16.868						7.742	36.006	33.062	28.322	34.733

## Sheet: Fig. 6
Fig. 6a
HNS	HES	COPD
0.430048	0.99755	0.394831
1.20434	0.777752	0.971091
0.616898	0.636448	0.321921
1	0.738483	0.244762
1.67647	0.704655	0.419183
0.871852	0.673618	0.116458
		0.254277
		0.182241
		0.35563
		0.198176
Fig. 6b
FEV1% predicted					DLCO/VA
	HNS	HES	COPD			HNS	HES	COPD
100.4	0.430048				101.3	0.430048
124.5	1.20434				78.9	1.20434
127	0.616898				95.5	0.616898
110.2	1				111.3	1
113	1.67647				120.4	1.67647
118.7	0.871852				107.5	0.871852
97.8		0.704655			95.2		0.704655
88.9		0.99755			82.2		0.99755
81.5		0.777752			95.9		0.777752
99.9		0.636448			80.3		0.636448
105.8		0.738483			100.4		0.738483
103.7		0.673618			90.4		0.673618
85.9			0.394831		89.1			0.394831
73.2			0.971091		97.1			0.971091
67			0.321921		97.1			0.321921
89.4			0.244762		78.4			0.244762
81.3			0.419183		80.3			0.419183
38.3			0.116458		44.4			0.116458
79.4			0.254277		55.3			0.254277
73.2			0.182241		87.1			0.182241
71.3			0.35563		74.3			0.35563
115.2			0.198176		51.3			0.198176
Fig. 6d
PBS		Elastase
WT	Cars2+/–	WT	Cars2+/–
30.0412	34.7791	77.8064	102.363
29.4235	30.5973	66.6466	79.9269
33.6331	33.3508	42.2592	75.1248
50.0067	35.5844	59.1689	79.6528
29.9023	32.8717	85.1737	110.235
32.9363	33.065	47.0466	81.5386
32.6919	34.3143	72.1402	84.2086
34.0351	40.3742	49.8117	76.2707
33.0979	35.3789		89.5691
40.1226	51.2394
	37.2009
Fig. 6g
PBS		Elastase
WT	Cars2+/–	WT	Cars2+/–
0.911818	0.852838	13.8765	15.3078
0.742181	0.961202	10.405	15.0281
0.777003	0.896159	3.62922	19.5457
0.979766	1.35255	10.9976	7.38806
1.71086		3.89016	14.0094
1.02422		6.78195	12.4982
2.76274		11.1678	13.0215
1.1439			13.0828
Fig. 6h
PBS		Elastase
WT	Cars2+/–	WT	Cars2+/–
97.0411	91.836	87.4195	66.5456
90.0503	90.3884	91.569	68.1288
89.0051	97.4021	89.1879	80.3841
85.1212	95.3715	85.1772	65.669
87.1639	89.6662	85.4211	88.6011
90.7879	90.4275	82.3198	87.3049
93.1121		94.2372	84.3672
Fig. 6i
Volume	WT-PBS		Volume	Cars2+/--PBS		Volume	WT-Elastase		Volume	Cars2+/--Elastase
0	0.00389495		0	-0.0034009		0	-0.110437		0	-0.0113137
-4.603e-05	-0.0510345		-1.758e-05	-0.0146028		-0.0002005	-0.0948527		-4.632e-06	0.00657032
-0.0001395	-0.0446473		-2.323e-05	0.00881935		-0.0003725	-0.0813119		5.1863e-05	0.0512803
-0.0001463	0.0376191		-2.772e-06	0.012129		-0.0004981	-0.0473323		0.00014778	0.0469371
-6.687e-05	0.0437507		4.2547e-05	0.0342782		-0.0006385	-0.0963856		0.00017433	-0.0197447
2.8575e-06	0.0276551		0.00011472	0.0396246		-0.0008188	-0.08821		0.00011681	-0.0391616
4.3648e-05	0.0141144		0.00011653	-0.0377704		-0.0009137	-0.0090095		4.9052e-05	-0.0302196
2.406e-05	-0.0341724		-1.496e-06	-0.0830872		-0.0009533	-0.0314922		-1.646e-05	-0.0368622
-5.69e-05	-0.0487351		-8.621e-05	-0.0036555		-0.0009596	0.0249701		-0.0001059	-0.0547462
-0.0001179	-0.0137336		-4.785e-05	0.0429343		-0.0008772	0.0594607		-0.0002538	-0.0966459
-9.708e-05	0.0350642		1.587e-05	0.0223126		-0.0008047	0.0147507		-0.0004081	-0.0613889
-7.137e-06	0.057036		8.4062e-05	0.0475168		-0.0007567	0.0344231		-0.0004452	0.0234324
7.058e-05	0.0225454		0.0001433	0.0131474		-0.0006979	0.0257366		-0.0003802	0.0431048
9.5652e-05	0.00312849		7.2766e-05	-0.0853785		-0.0007215	-0.0498872		-0.0003429	-0.00492654
0.00010451	0.00593884		-0.0001027	-0.0942892		-0.0008097	-0.0404342		-0.000367	-0.0197447
0.00011486	0.00466141		-0.0002289	-0.0349699		-0.0008964	-0.0483543		-0.0004153	-0.0297086
0.00012097	0.00159558		-0.0003094	-0.0474448		-0.0010565	-0.115547		-0.0005045	-0.0616444
0.00010562	-0.0173104		-0.0004384	-0.0846148		-0.001249	-0.0815674		-0.0006202	-0.0567901
6.0586e-05	-0.0288072		-0.0005527	-0.0324241		-0.0012905	0.0390218		-0.0006709	0.00478192
3.2016e-05	-0.0004483		-0.0005802	0.00423674		-0.0011791	0.0750453		-0.00058	0.0883257
0.00010724	0.0774748		-0.0005998	-0.0242772		-0.001085	0.0213933		-0.0003801	0.116429
0.00020416	0.0217789		-0.0006074	0.016457		-0.0010611	0.00299834		-0.0001868	0.0814276
0.00020479	-0.0211426		-0.0005238	0.0691569		-0.001064	-0.0059437		-4.652e-05	0.0622662
0.00021564	0.0322539		-0.0003872	0.0706844		-0.0010751	-0.0054327		7.709e-05	0.0643101
0.00025219	0.00517238		-0.0002795	0.0396246		-0.0010458	0.035445		0.00018748	0.0487254
0.00022536	-0.0326395		-0.0002476	-0.0069652		-0.001013	-0.0018559		0.0002567	0.0221549
0.00017035	-0.0236975		-0.000299	-0.0456627		-0.0010174	-0.0026223		0.0003062	0.0285421
0.00011957	-0.0282962		-0.0003842	-0.0415892		-0.0009649	0.0563948		0.0003602	0.0267537
4.5343e-05	-0.0477131		-0.0004465	-0.0222405		-0.0008497	0.0615045		0.00039375	0.00759226
-6.93e-05	-0.0696849		-0.0004649	0.00347297		-0.0007758	0.0142397		0.00040034	-0.000838757
-0.0001842	-0.0479686		-0.0004059	0.0569366		-0.0007956	-0.034558		0.00045883	0.0607333
-0.0002617	-0.0313621		-0.0002631	0.0892694		-0.0008901	-0.0621505		0.00056498	0.047959
-0.000309	-0.0170549		-0.0001357	0.0411521		-0.0009698	-0.0194844		0.00053939	-0.0741631
-0.0003859	-0.0617649		-0.0001001	-0.0046739		-0.0009412	0.0487303		0.00038805	-0.0808058
-0.0005432	-0.0993213		-7.567e-05	0.0296956		-0.0008193	0.0760672		0.00033651	0.0280311
-0.0006689	-0.0293182		6.5613e-05	0.114983		-0.0007092	0.0367224		0.00044191	0.0798947
-0.000649	0.0496269		0.00028845	0.113201		-0.0006919	-0.0189734		0.00056078	0.0418273
-0.0004832	0.120141		0.00042725	0.0289319		-0.000702	0.00861903		0.00058259	-0.0194892
-0.0001947	0.175326		0.00046287	0.0075464		-0.0006133	0.0821989		0.00054378	-0.0202557
0.00016595	0.193976		0.00051317	0.0439526		-0.0003964	0.139939		0.00054089	0.0173007
0.00043229	0.0787522		0.00061144	0.056682		-0.0001108	0.152457		0.00057244	0.0150013
0.00047856	-0.0313621		0.00072488	0.0594825		0.0001398	0.104171		0.00056107	-0.0266428
0.00043103	-0.0173104		0.00078064	-0.0023826		0.00028363	0.0431096		0.0004983	-0.0376287
0.00045586	0.0427288		0.0007648	-0.0138391		0.00035061	0.0254811		0.00043728	-0.0248544
0.00050263	0.00517238		0.0008054	0.0554091		0.00035647	-0.0194844		0.00034433	-0.0703309
0.00047057	-0.0380047		0.00088926	0.0304594		0.0003274	-0.0102869		0.00019773	-0.0797838
0.00041406	-0.0198652		0.0009291	0.0103469		0.00034149	0.0247146		0.00010054	-0.0197447
0.00035854	-0.0369828		0.00098785	0.0498082		0.0003678	0.00223189		7.2703e-05	-0.00875882
0.00028606	-0.0372382		0.0010369	0.00041791		0.00032126	-0.0498872		-5.282e-06	-0.0710973
0.00020834	-0.042348		0.00094697	-0.092507		0.00021185	-0.0621505		-0.0001147	-0.04095
9.3444e-05	-0.0753056		0.00072527	-0.134514		0.00014835	-0.0028778		-0.0001473	0.00759226
-2.195e-05	-0.0428589		0.00044216	-0.15539		0.00014921	0.0037648		-0.0001127	0.0277756
-3.38e-05	0.0307209		0.00014687	-0.146989		0.00013037	-0.0230612		-3.728e-05	0.0494919
4.2165e-05	0.047072		-6.539e-05	-0.0703578		7.0109e-05	-0.0386458		2.8443e-05	0.0178117
0.00013984	0.0529482		-0.0001384	-0.0044193		-2.209e-05	-0.0557634		3.0297e-05	-0.0159124
0.00028492	0.0956143		-0.0001485	-0.0059468		-6.838e-05	0.00836354		-4.394e-05	-0.0601114
0.00042476	0.047583		-8.979e-05	0.0661019		1.2828e-05	0.0747898		-0.0001683	-0.067265
0.0004653	-0.006069		9.1277e-05	0.119311		0.0001342	0.0494967		-0.0002421	-0.00824784
0.00048364	0.0248448		0.00026165	0.0551545		0.00015702	-0.026127		-0.0002342	0.0162788
0.0005127	0.0049169		0.0003296	0.0144203		7.1314e-05	-0.0616395		-0.0001922	0.0267537
0.00048014	-0.0382602		0.00031823	-0.0260593		2.5524e-05	0.0147507		-0.0001497	0.0167897
0.0004386	-0.0042806		0.0002912	-0.0016188		0.00014066	0.103149		-0.0001301	0.00324901
0.00050908	0.0764529		0.00034746	0.0592279		0.00034462	0.105704		-0.000132	-0.00518202
0.00066963	0.0879497		0.00047085	0.0671202		0.00045876	0.0111739		-0.0001773	-0.0412055
0.0008459	0.0925485		0.00061338	0.0788313		0.00043916	-0.0312367		-0.0002585	-0.041972
0.00098399	0.0488604		0.00074746	0.0584642		0.00045849	0.0510297		-0.0003535	-0.0552572
0.00102079	-0.0111787		0.00085891	0.0556637		0.0006395	0.134318		-0.0004694	-0.0634327
0.00099771	-0.0124561		0.00097285	0.0610101		0.00087464	0.10647		-0.0005307	0.000694154
0.00100157	0.0164138		0.00109723	0.0663564		0.0010015	0.0234372		-0.0004914	0.039528
0.00108054	0.064445		0.00125716	0.0974163		0.00099513	-0.0299593		-0.0004451	0.00784775
0.00120441	0.0624012		0.00143624	0.0859598		0.00096855	0.00274285		-0.0004792	-0.0427384
0.00128088	0.0159028		0.00154993	0.0304594		0.00098763	0.0167946		-0.0005569	-0.0368622
0.00128474	-0.0119452		0.00157188	-0.0079835		0.00099623	-0.0079875		-0.000601	-0.00824784
0.00124619	-0.0275298		0.00159358	0.0302048		0.00096167	-0.0274045		-0.0006206	-0.0118246
0.00122561	0.00644981		0.00163318	0.0103469		0.00093285	-0.0021114		-0.0006589	-0.0274093
0.00129509	0.0647005		0.00160615	-0.038025		0.00097937	0.0497522		-0.0007032	-0.0179563
0.00143069	0.0741535		0.00154606	-0.0235134		0.00111572	0.0898634		-0.0006722	0.0497474
0.0016107	0.110177		0.00143574	-0.089452		0.00122661	0.0236927		-0.0005767	0.047959
0.00182838	0.112732		0.00123567	-0.11542		0.00119504	-0.0560188		-0.0005422	-0.0125911
0.00198095	0.0434952		0.00116787	0.0459893		0.00110359	-0.0376239		-0.000577	-0.023066
0.00203022	0.00696079		0.00133426	0.124403		0.00109548	0.0293134		-0.0006508	-0.0524469
0.00206054	0.0240783		0.00147754	0.0223126		0.00115074	0.0272695		-0.0007559	-0.0552572
0.00218141	0.0997021		0.00145399	-0.0464264		0.00114861	-0.0294483		-0.0008429	-0.0337964
0.00236118	0.0843729		0.0014568	0.049299		0.00109084	-0.0297038		-0.0009538	-0.0797838
0.00245062	0.00721627		0.0015869	0.0839231		0.00104331	-0.0189734		-0.0011341	-0.104821
0.00246471	0.00721627		0.00173291	0.0655927		0.0009808	-0.045033		-0.0013376	-0.103544
0.00248978	0.0184576		0.00187196	0.0767946		0.00090906	-0.0284264		-0.0015096	-0.0726302
0.00256301	0.056525		0.00198291	0.0368241		0.0008972	0.0162836		-0.0016265	-0.0470817
0.00273504	0.11963		0.00204216	0.0238401		0.00094348	0.0311018		-0.0017205	-0.0491255
0.00297992	0.131127		0.00210712	0.0426797		0.0010147	0.0418321		-0.0017838	-0.0156569
0.00318188	0.0756864		0.00219222	0.0444618		0.00114905	0.0957396		-0.0017415	0.0589449
0.00328904	0.0340423		0.00225121	0.0159478		0.00134452	0.104426		-0.0015999	0.0860264
0.0033216	-0.0007038		0.00226819	0.00143627		0.00147313	0.0272695		-0.0015015	0.0147459
0.00331099	-0.0101568		0.00231649	0.048026		0.00143682	-0.0644499		-0.0015248	-0.0386506
0.00329689	-0.0042806		0.00236082	-0.0026372		0.0012104	-0.167411		-0.001628	-0.0670095
0.00331523	0.0230564		0.00226517	-0.0953075		0.00091711	-0.13292		-0.0017876	-0.0963904
0.00337523	0.0383855		0.00212999	-0.0431168		0.00082217	0.0357005		-0.001911	-0.0299641
0.00340255	-0.0104122		0.00210246	0.0149295		0.00095102	0.0962506		-0.0018789	0.0627772
0.00339269	0.00031815		0.00212416	0.00729181		0.00108787	0.043876		-0.001778	0.0405499
0.00337335	-0.0201207		0.00220031	0.0706844		0.00112266	-0.008243		-0.0017552	-0.0171898
0.00323625	-0.120271		0.00239281	0.126439		0.00112079	0.00631965		-0.0017791	-0.00722591
0.00296392	-0.158594		0.00257487	0.0599917		0.00116731	0.0413212		-0.0017962	-0.0102917
0.00274224	-0.0684075		0.00257917	-0.0555916		0.00127346	0.0673807		-0.0018031	0.00324901
0.00268672	0.0115595		0.00247954	-0.0464264		0.00139958	0.06176		-0.0017865	0.0137239
0.00266464	-0.0341724		0.00243362	-0.0006004		0.0014209	-0.0399232		-0.0017746	-0.00160522
0.00255648	-0.076583		0.00240037	-0.0334424		0.00131673	-0.0667492		-0.0017863	-0.0102917
0.00246953	-0.0124561		0.00234326	-0.025041		0.00120233	-0.0503982		-0.0018168	-0.0210221
0.00250458	0.0483495		0.00231549	-0.0034009		0.0010777	-0.0772241		-0.0018347	0.00273803
0.00259327	0.0424733		0.00232849	0.0167116		0.00094808	-0.0555079		-0.0017627	0.0709527
0.00269345	0.0601018		0.00237679	0.0327507		0.00085488	-0.0399232		-0.0015538	0.143
0.00291338	0.165106		0.00241714	0.00856475		0.00091438	0.100849		-0.0012703	0.147343
0.00407391	1.02328		0.00397383	1.58549		0.00328548	2.32715		-0.000232	0.915844
0.0104238	5.47895		0.0151112	9.81915		0.0146113	9.27049		0.00630221	5.77518
0.0302969	14.8711		0.0481494	24.012		0.040519	17.259		0.0263313	14.7346
0.0690517	24.8138		0.104425	33.6138		0.0783252	21.4546		0.0609746	20.7402
0.124222	31.6803		0.171726	35.3025		0.122325	23.6012		0.101956	21.2244
0.189146	34.8026		0.238215	32.7826		0.169719	24.93		0.141122	18.8819
0.256848	34.5241		0.298951	29.4113		0.21835	24.8686		0.175432	16.2519
0.322138	32.3331		0.35383	26.7847		0.266128	24.0557		0.205275	14.3076
0.381799	28.7598		0.404077	24.6683		0.311831	22.7438		0.231757	12.8095
0.4341	24.796		0.450585	22.9557		0.354658	21.112		0.255684	11.6912
0.479388	21.5794		0.494007	21.5083		0.394201	19.3795		0.277849	11.0065
0.519093	19.0779		0.534667	20.1282		0.430483	17.7738		0.298935	10.5857
0.554435	17.112		0.572539	18.6529		0.463966	16.5125		0.319154	10.1179
0.586485	15.7076		0.60749	17.1365		0.495268	15.5401		0.338378	9.56786
0.616063	14.5804		0.63967	15.8155		0.524824	14.7256		0.356561	9.05127
0.643524	13.54		0.669509	14.7396		0.552924	14.0486		0.373913	8.71684
0.668971	12.5176		0.697454	13.8768		0.579778	13.4502		0.390733	8.50709
0.692231	11.3002		0.723885	13.1879		0.605455	12.8435		0.407043	8.19412
0.712768	9.72998		0.749009	12.5392		0.630064	12.356		0.422791	7.93173
0.730111	8.02895		0.77286	11.8841		0.653807	11.9569		0.438044	7.68775
0.744464	6.66926		0.795528	11.3284		0.676736	11.5218		0.452745	7.36583
0.756652	5.81108		0.817189	10.8523		0.698816	11.088		0.466892	7.12082
0.7675	5.29679		0.837771	10.2242		0.720048	10.6539		0.480604	6.92001
0.777441	4.8829		0.856732	9.19133		0.740536	10.3256		0.493895	6.69033
0.786645	4.54234		0.872964	7.43085		0.760536	10.1545		0.506698	6.41951
0.79523	4.24879		0.885844	5.7582		0.780143	9.92325		0.519046	6.22483
0.803249	3.96213		0.896362	5.01149		0.799175	9.56583		0.531173	6.19315
0.810828	3.79862		0.905872	4.72712		0.817546	9.24596		0.543261	6.18549
0.81809	3.63792		0.914835	4.45063		0.835316	8.95036		0.555264	6.10578
0.824965	3.40237		0.923219	4.13443		0.852506	8.65246		0.567028	5.94074
0.831425	3.21254		0.931011	3.84547		0.869055	8.29351		0.578493	5.79945
0.837468	2.97545		0.938314	3.63238		0.884799	7.82827		0.589716	5.6924
0.84304	2.73069		0.94518	3.39842		0.89939	7.1124		0.600727	5.58331
0.848199	2.55211		0.951514	3.08705		0.912428	6.23915		0.611477	5.4244
0.852993	2.35615		0.957265	2.80217		0.92383	5.43641		0.621896	5.24505
0.857363	2.11957		0.9626	2.66087		0.933791	4.76397		0.632054	5.15665
0.861397	2.01099		0.967737	2.60003		0.942568	4.22311		0.642017	5.045
0.865362	2.0488		0.972716	2.49819		0.950508	3.90784		0.651649	4.81864
0.869357	2.04216		0.977474	2.37395		0.957998	3.76119		0.660788	4.53914
0.873285	1.98008		0.982058	2.32049		0.965155	3.56753		0.669513	4.3953
0.877132	1.95887		0.986595	2.32507		0.971896	3.33581		0.678114	4.41242
0.880897	1.8973		0.991038	2.22425		0.97824	3.1608		0.686724	4.40399
0.884426	1.71565		0.995188	2.02567		0.98425	2.99295		0.695244	4.32096
0.887643	1.57896		0.998988	1.86528		0.989919	2.81206		0.703556	4.18989
0.890713	1.56466		1.00257	1.80774		0.995278	2.67538		0.711595	4.04248
0.893725	1.51918		1.00609	1.79705		1.00041	2.58085		0.719379	3.92776
0.896628	1.45429		1.00956	1.75123		1.00533	2.46		0.726895	3.76911
0.899442	1.42644		1.01295	1.71737		1.01004	2.36062		0.73405	3.55782
0.902228	1.42721		1.01628	1.69623		1.01457	2.2804		0.740806	3.36008
0.904972	1.38224		1.01947	1.56919		1.01893	2.17744		0.747232	3.21956
0.907635	1.34519		1.02241	1.44445		1.02308	2.07703		0.753461	3.15952
0.910181	1.2614		1.0252	1.40855		1.02705	1.9848		0.759616	3.14342
0.912518	1.13212		1.02791	1.36858		1.03084	1.90075		0.765741	3.12886
0.914755	1.15792		1.03048	1.26522		1.03449	1.83074		0.771845	3.1212
0.91702	1.1615		1.03291	1.2171		1.03789	1.65343		0.777886	3.06422
0.919198	1.06927		1.03526	1.19673		1.04088	1.41302		0.783877	3.07086
0.921123	0.901927		1.03751	1.10559		1.0435	1.26689		0.789931	3.12886
0.922769	0.783637		1.03961	1.04347		1.04592	1.21298		0.796	3.08543
0.924331	0.815317		1.04165	1.04092		1.04825	1.16725		0.801916	2.97225
0.925951	0.844187		1.04363	0.988223		1.05054	1.18513		0.807662	2.91195
0.927531	0.773162		1.04556	0.991278		1.05281	1.13531		0.813282	2.84297
0.928868	0.596622		1.0475	0.998406		1.05493	1.03771		0.818691	2.69632
0.929978	0.539137		1.04941	0.949271		1.05693	1.0091		0.823774	2.50854
0.931088	0.597644		1.0512	0.885114		1.05884	0.944207		0.828522	2.35321
0.932194	0.53505		1.05291	0.86322		1.06061	0.868839		0.832956	2.1874
0.933131	0.42468		1.05462	0.89097		1.06227	0.833071		0.836974	1.92706
0.933936	0.399642		1.05631	0.839797		1.06391	0.840991		0.84051	1.69354
0.934721	0.40373		1.05787	0.760111		1.06561	0.908439		0.843666	1.53872
0.935523	0.417526		1.05938	0.787607		1.06735	0.872161		0.846494	1.35681
0.936379	0.459681		1.061	0.868057		1.06898	0.795515		0.849008	1.21757
0.937323	0.50618		1.06269	0.864492		1.07057	0.831283		0.851296	1.12534
0.938306	0.500559		1.0643	0.784297		1.0722	0.840736		0.85344	1.06965
0.939185	0.399642		1.06572	0.665149		1.07377	0.760769		0.855494	1.03388
0.939871	0.303324		1.06693	0.576043		1.07517	0.673137		0.857506	1.02596
0.940395	0.233066		1.06805	0.576043		1.07647	0.654998		0.859456	0.971284
0.940817	0.19883		1.0692	0.601502		1.07778	0.691277		0.861274	0.890806
0.941269	0.263724		1.07042	0.640709		1.07909	0.65372		0.862994	0.870367
0.941908	0.390445		1.07163	0.601502		1.08028	0.565833		0.864636	0.810584
0.942712	0.432855		1.07273	0.524871		1.08141	0.586527		0.866149	0.738537
0.943472	0.345735		1.07374	0.504504		1.08261	0.639668		0.867604	0.751822
0.944096	0.293616		1.07461	0.39223		1.08384	0.623828		0.869089	0.768173
0.944675	0.298981		1.07519	0.196197		1.08502	0.587294		0.870573	0.751822
0.945223	0.261935		1.07544	0.0671202		1.08614	0.557658		0.872016	0.725762
0.945708	0.235109		1.07562	0.112437		1.08725	0.58014		0.873382	0.672877
0.946208	0.276754		1.07592	0.195178		1.08847	0.667516		0.87466	0.635576
0.946766	0.294382		1.07631	0.204089		1.08977	0.668027		0.875894	0.628678
0.947299	0.252227		1.07673	0.226238		1.09095	0.533642		0.877099	0.604662
0.947767	0.226423		1.07723	0.282502		1.09188	0.424294		0.878316	0.641708
0.94819	0.207261		1.0778	0.302615		1.09262	0.332064		0.879631	0.704813
0.948591	0.202663		1.07838	0.289886		1.09325	0.308048		0.880939	0.63532
0.948965	0.18018		1.07892	0.267482		1.09396	0.424294		0.88207	0.522651
0.949329	0.192954		1.0794	0.220128		1.09487	0.504517		0.883056	0.487139
0.949756	0.244307		1.07984	0.237186		1.09585	0.49864		0.884034	0.513965
0.950222	0.232299		1.08037	0.301087		1.09678	0.452398		0.885052	0.528783
0.950594	0.148755		1.08088	0.224965		1.09758	0.368343		0.886082	0.525462
0.950846	0.10941		1.08127	0.172011		1.09824	0.302938		0.887073	0.489438
0.95113	0.182224		1.08163	0.196706		1.09883	0.304471		0.887992	0.451626
0.951525	0.221824		1.082	0.183467		1.09949	0.375752		0.888913	0.491737
0.951936	0.19883		1.08238	0.20969		1.10025	0.398746		0.88988	0.498125
0.952295	0.168683		1.08285	0.266463		1.10102	0.385205		0.890784	0.427866
0.952577	0.119885		1.0834	0.299305		1.10175	0.365277		0.891608	0.415347
0.952748	0.056014		1.08401	0.318399		1.10245	0.357612		0.892413	0.40896
0.952882	0.0813071		1.08463	0.316108		1.10315	0.351736		0.893163	0.359907
0.953107	0.148244		1.0852	0.270282		1.10378	0.300128		0.893813	0.305488
0.953434	0.186567		1.08567	0.217837		1.10437	0.301661		0.894405	0.300634
0.953774	0.16153		1.08607	0.18194		1.10498	0.316479		0.894988	0.296036
0.954032	0.102768		1.08643	0.189323		1.10552	0.244432		0.895523	0.251581
0.954212	0.082329		1.08682	0.217073		1.10598	0.227315		0.896023	0.261034
0.954416	0.126017		1.08725	0.213763		1.10649	0.291186		0.896572	0.300634
0.954686	0.150544		1.08767	0.223438		1.10707	0.304727		0.897186	0.328227
0.954943	0.112221		1.08808	0.194415		1.10764	0.274069		0.897863	0.364761
0.955198	0.149522		1.0885	0.238204		1.10822	0.324144		0.898606	0.396441
0.955498	0.157697		1.08903	0.304906		1.10891	0.379073		0.89934	0.355308
0.955711	0.0603573		1.0896	0.2713		1.10953	0.256951		0.899975	0.295269
0.955744	-0.0267633		1.09005	0.197724		1.1099	0.127675		0.900556	0.299357
0.955711	-0.00658		1.09045	0.210199		1.11014	0.116945		0.901159	0.317752
0.955805	0.102512		1.09088	0.231075		1.1104	0.142493		0.901769	0.307277
0.956038	0.136237		1.09131	0.209181		1.11068	0.147092		0.902383	0.321329
0.956326	0.158464		1.09174	0.233112		1.11095	0.133041		0.902997	0.307021
0.956712	0.237409		1.09221	0.240241		1.1112	0.118989		0.903603	0.313664
0.957175	0.23562		1.09266	0.219873		1.11141	0.098039		0.904267	0.36655
0.957483	0.0805406		1.09308	0.210454		1.11161	0.104426		0.904941	0.323628
0.957584	0.0228009		1.09351	0.229293		1.11183	0.117967		0.905487	0.23523
0.957672	0.0675109		1.09392	0.197979		1.11211	0.177239		0.905906	0.193586
0.957819	0.08284		1.09427	0.156481		1.11246	0.18005		0.906288	0.197929
0.958008	0.110177		1.09455	0.133568		1.11276	0.12742		0.906668	0.191286
0.958191	0.0772193		1.09484	0.154444		1.11298	0.0939512		0.907049	0.19844
0.95829	0.0243338		1.0952	0.22191		1.11319	0.121288		0.90747	0.232675
0.958438	0.127039		1.09564	0.228784		1.11346	0.156801		0.907947	0.256435
0.958767	0.210072		1.09604	0.177357		1.11375	0.141472		0.908457	0.265377
0.959078	0.108644		1.09637	0.165646		1.11403	0.142493		0.908962	0.252092
0.959241	0.0578024		1.09671	0.178121		1.11427	0.107747		0.909391	0.186943
0.959409	0.114776		1.09703	0.151898		1.11448	0.10366		0.90967	0.0990561
0.959653	0.134448		1.0973	0.118802		1.11473	0.153735		0.909867	0.102122
0.959883	0.101235		1.09754	0.133059		1.11507	0.196657		0.910104	0.1407
0.960035	0.0549921		1.09785	0.185759		1.11547	0.212497		0.9104	0.162161
0.960191	0.104812		1.09825	0.217837		1.11588	0.199978		0.910729	0.174935
0.960483	0.193976		1.09862	0.162082		1.11623	0.157567		0.911125	0.230376
0.960848	0.179669		1.09891	0.131531		1.11644	0.0638039		0.911647	0.304211
0.961144	0.122951		1.0992	0.17532		1.1165	-0.0090095		0.912208	0.270232
0.961422	0.162041		1.09959	0.213254		1.11655	0.0661033		0.912663	0.196396
0.961762	0.185801		1.09997	0.179903		1.11676	0.151947		0.913035	0.184388
0.962098	0.158719		1.10029	0.149098		1.11706	0.15118		0.913395	0.184388
0.962342	0.0910156		1.1006	0.172775		1.1173	0.0898634		0.913777	0.206616
0.962473	0.0437507		1.101	0.236422		1.11752	0.136873		0.914206	0.232675
0.962621	0.107111		1.10154	0.316363		1.11784	0.194102		0.914626	0.196907
0.962898	0.177114		1.10213	0.280466		1.1181	0.0722349		0.91501	0.197163
0.963201	0.132915		1.10256	0.161063		1.11817	-0.000323		0.915469	0.272786
0.963394	0.064445		1.10286	0.149098		1.11824	0.0722349		0.915998	0.268443
0.963561	0.107111		1.10318	0.175575		1.11845	0.141983		0.916446	0.190775
0.963829	0.166895		1.10349	0.145534		1.11876	0.17213		0.916812	0.183877
0.964125	0.136492		1.10375	0.119566		1.11905	0.127675		0.917154	0.165738
0.964365	0.108644		1.10394	0.0762854		1.11919	0.0152616		0.917469	0.157562
0.964569	0.100213		1.10408	0.0643197		1.11916	-0.044522		0.917811	0.191797
0.964747	0.08284		1.10426	0.123894		1.11915	0.0295689		0.918176	0.181834
0.964939	0.113498		1.10454	0.154953		1.1193	0.125632		0.918585	0.237274
0.965205	0.158975		1.10484	0.158518		1.11955	0.133551		0.919086	0.276108
0.965475	0.117331		1.10513	0.138405		1.11973	0.0546064		0.919572	0.221178
0.96565	0.0616347		1.10536	0.0991984		1.11975	-0.0358355		0.919931	0.146832
0.965839	0.132149		1.10556	0.0971617		1.11974	0.0267585		0.920192	0.120261
0.966163	0.199086		1.10579	0.145024		1.1198	0.0351895		0.920462	0.156029
0.966547	0.194487		1.10608	0.154444		1.11978	-0.0585737		0.92075	0.139423
0.966915	0.181968		1.10632	0.0862144		1.11971	-0.0136082		0.920971	0.0867928
0.96718	0.0894826		1.10648	0.0811226		1.11974	0.0402992		0.921166	0.112597
0.967315	0.0496269		1.10661	0.048026		1.11977	-0.0079875		0.921446	0.173913
0.967438	0.0756864		1.10663	-0.0240226		1.11976	-0.0031333		0.921822	0.211214
0.967604	0.0940814		1.10663	0.0210396		1.11981	0.0535845		0.922193	0.169059
0.967843	0.151055		1.10675	0.107091		1.11991	0.0569058		0.922433	0.0765734
0.968155	0.168428		1.10694	0.0859598		1.11998	0.00964097		0.922581	0.074785
0.968477	0.161274		1.10705	0.0246039		1.11997	-0.017185		0.922768	0.117196
0.968815	0.18529		1.10715	0.0816318		1.1199	-0.0516756		0.922974	0.0931799
0.969183	0.191421		1.10736	0.132295		1.1198	-0.0547414		0.923165	0.102888
0.969491	0.123718		1.10762	0.126949		1.11977	0.0198604		0.923376	0.113363
0.969715	0.105834		1.10786	0.12313		1.1198	0.0106629		0.923587	0.102122
0.969977	0.162551		1.10804	0.0625376		1.11981	-6.749e-05		0.923753	0.0676314
0.970342	0.210838		1.10813	0.0302048		1.11979	-0.0189734		0.923904	0.0875593
0.970684	0.138791		1.10821	0.0515903		1.11971	-0.0611286		0.924128	0.141467
0.970873	0.055503		1.10831	0.0431889		1.1196	-0.0521866		0.924397	0.134058
0.971013	0.0882052		1.10837	0.0218034		1.11951	-0.0358355		0.924626	0.100334
0.971258	0.161785		1.10841	0.025113		1.11944	-0.0414562		0.924788	0.065843
0.971557	0.145178		1.10854	0.106836		1.11935	-0.0509091		0.924902	0.0507693
0.971819	0.122951		1.10878	0.139933		1.11924	-0.0562743		0.925041	0.0919025
0.972065	0.129083		1.10898	0.0571912		1.11912	-0.0744138		0.925258	0.130225
0.972299	0.110688		1.10906	0.025113		1.11895	-0.097663		0.925494	0.111575
0.972498	0.0925485		1.10914	0.0594825		1.1188	-0.0547414		0.925731	0.130225
0.972652	0.0652115		1.10933	0.134841		1.11873	-0.0205063		0.92607	0.217857
0.972771	0.0567805		1.10963	0.174047		1.11865	-0.052442		0.926502	0.223989
0.972936	0.111965		1.10989	0.0928337		1.11854	-0.0680267		0.926851	0.133547
0.973229	0.188611		1.10996	-0.0232589		1.11846	-0.0146302		0.927056	0.0760624
0.97362	0.211349		1.10993	-0.0100202		1.11845	0.0073416		0.927194	0.065843
0.973965	0.141346		1.10999	0.0755216		1.11844	-0.018207		0.927385	0.129203
0.974231	0.131638		1.11022	0.161063		1.11844	0.0231817		0.927648	0.140189
0.974513	0.157186		1.11058	0.203834		1.11847	-0.0005785		0.927906	0.123583
0.974826	0.163318		1.11094	0.168192		1.11841	-0.052442		0.928178	0.155518
0.975107	0.123973		1.11117	0.0671202		1.11833	-0.0289374		0.928503	0.177235
0.975289	0.0624012		1.11125	0.0146749		1.11831	0.00657514		0.928821	0.148109
0.975399	0.0501378		1.11133	0.0648289		1.11831	-0.0046662		0.929113	0.15092
0.975507	0.0606128		1.11151	0.123384		1.11831	-0.0033888		0.929396	0.138656
0.975673	0.109666		1.11173	0.104545		1.11834	0.0392773		0.929647	0.119239
0.975945	0.169194		1.1119	0.0612647		1.11846	0.0834763		0.929871	0.110042
0.976281	0.174815		1.11207	0.115238		1.11859	0.044898		0.930127	0.151686
0.976653	0.205729		1.11232	0.13866		1.11855	-0.0782461		0.930441	0.170337
0.977054	0.204962		1.11253	0.0806134		1.11844	-0.0348135		0.930764	0.159862
0.977357	0.105323		1.11269	0.0778129		1.11851	0.102893		0.931041	0.124349
0.977526	0.0672554		1.11289	0.133313		1.11873	0.121799		0.931175	0.0124465
0.977692	0.103023		1.11319	0.167683		1.11891	0.0661033		0.931217	0.030586
0.977886	0.0961253		1.11347	0.126439		1.11895	-0.0317477		0.93141	0.167526
0.978064	0.0859058		1.11363	0.0383517		1.11886	-0.0532085		0.931784	0.214791
0.978259	0.113754		1.11367	-0.0028917		1.11882	0.00708612		0.932144	0.153985
0.978421	0.0516708		1.11366	-0.0039101		1.11883	0.00274285		0.932384	0.0913916
0.978523	0.0534592		1.11372	0.0653381		1.11881	-0.0164186		0.932562	0.091647
0.9787	0.127805		1.11395	0.16641		1.1188	0.000188		0.932772	0.123072
0.978926	0.103534		1.11432	0.216564		1.11888	0.0809215		0.933019	0.129714
0.979103	0.0777303		1.11463	0.0948704		1.11906	0.105959		0.933233	0.0893477
0.979257	0.0797742		1.11469	-0.0316603		1.11921	0.0415767		0.933389	0.0701862
0.979396	0.0621457		1.11466	0.00092709		1.11927	0.0216488		0.933552	0.0975232
0.979543	0.0889717		1.11472	0.0638105		1.1193	0.00836354		0.933772	0.12716
0.97977	0.143646		1.11486	0.0798496		1.11932	0.0201159		0.93402	0.126904
0.980055	0.148244		1.11503	0.0887603		1.11938	0.0395328		0.934223	0.0814276
0.980321	0.123462		1.1152	0.0846868		1.11945	0.0295689		0.934329	0.0262427
0.980596	0.158464		1.11537	0.0915607		1.11955	0.0699356		0.934376	0.0218995
0.980896	0.148244		1.11561	0.158518		1.11968	0.0671252		0.934435	0.039017
0.981162	0.123973		1.11602	0.255516		1.11979	0.044387		0.93452	0.047959
0.981411	0.131382		1.11653	0.265445		1.11986	0.0229262		0.934653	0.0883257
0.981662	0.126273		1.11691	0.125421		1.11981	-0.0723699		0.934903	0.167526
0.981842	0.0572915		1.11705	0.0233309		1.11963	-0.107882		0.935253	0.190775
0.9819	0.00287301		1.1171	0.0274043		1.11947	-0.0521866		0.935614	0.179279
0.981946	0.0440062		1.11718	0.0477715		1.11939	-0.0358355		0.935911	0.125116
0.982091	0.104045		1.11731	0.0882511		1.11929	-0.0698151		0.936071	0.0382505
0.98233	0.14058		1.11747	0.0737395		1.11912	-0.102006		0.936086	-0.0225551
0.982521	0.055503		1.11758	0.0434434		1.11894	-0.0779906		0.936038	-0.0263873
0.982568	-0.0081129		1.11772	0.0948704		1.11884	-0.0307258		0.936041	0.0287976
0.982595	0.0358307		1.11794	0.134077		1.11879	-0.017185		0.936136	0.0683978
0.982665	0.0368526		1.11815	0.080868		1.11877	-0.0023669		0.936284	0.083727
0.982769	0.0692993		1.11828	0.0564275		1.11875	-0.0164186		0.936469	0.105443
0.982916	0.0810516		1.11845	0.114983		1.11871	-0.0205063		0.936687	0.117707
0.983071	0.0779858		1.11872	0.161827		1.11876	0.0668698		0.936927	0.12767
0.983186	0.039152		1.119	0.119566		1.11892	0.0959951		0.937154	0.105188
0.983178	-0.0469467		1.11915	0.0373333		1.11902	0.00785256		0.937275	0.0190891
0.9831	-0.0331505		1.11919	-9.126e-05		1.11898	-0.0473323		0.937271	-0.024088
0.983123	0.057036		1.11916	-0.0217313		1.11894	0.00299834		0.937259	0.0119355
0.983317	0.141857		1.11913	-0.0105294		1.11898	0.0357005		0.937339	0.0701862
0.983631	0.179414		1.11923	0.106836		1.119	-0.0146302		0.937512	0.107487
0.983977	0.174304		1.11948	0.151898		1.11898	-0.0061991		0.937684	0.0683978
0.984265	0.121418		1.1197	0.0696661		1.119	0.0334011		0.937768	0.0175562
0.984441	0.0588244		1.11984	0.0757762		1.11902	-0.0136082		0.937804	0.0190891
0.98455	0.0524372		1.12005	0.142988		1.11898	-0.0343026		0.937823	0.000438657
0.984671	0.0715986		1.12036	0.169974		1.11897	0.0323792		0.937776	-0.0486146
0.984821	0.0815626		1.12063	0.106327		1.11905	0.0469419		0.937656	-0.0739076
0.984977	0.0787522		1.12082	0.0879965		1.11907	-0.0291928		0.937566	-0.0187228
0.985098	0.0445172		1.12099	0.0910515		1.119	-0.0414562		0.937588	0.0415719
0.985158	0.0166692		1.12113	0.0526086		1.119	0.0423431		0.9377	0.0735076
0.985252	0.0797742		1.12125	0.0648289		1.11906	0.0160281		0.937899	0.129459
0.985469	0.142624		1.12142	0.113455		1.11901	-0.0700706		0.938136	0.113363
0.985696	0.0905046		1.12167	0.145024		1.11892	-0.0166741		0.938283	0.0374841
0.98584	0.0562695		1.12194	0.128731		1.11901	0.108003		0.938349	0.030075
0.985995	0.103023		1.12213	0.0653381		1.11925	0.141727		0.938445	0.0683978
0.986228	0.135215		1.12224	0.0442072		1.11943	0.0418321		0.938623	0.113108
0.986414	0.0549921		1.12229	0.0116198		1.11943	-0.0465659		0.938842	0.111575
0.986459	-0.0091348		1.12224	-0.0660298		1.11941	0.0311018		0.939024	0.0750405
0.986509	0.0611237		1.12218	0.00474592		1.11955	0.108769		0.939185	0.0896031
0.986658	0.0915265		1.1223	0.118802		1.11972	0.0640594		0.939378	0.107998
0.986824	0.0784968		1.12258	0.168701		1.11981	0.0328902		0.939571	0.0893477
0.987021	0.122696		1.12298	0.243805		1.11988	0.0326347		0.939716	0.0599668
0.987253	0.11452		1.12346	0.244823		1.11994	0.0308463		0.939834	0.0607333
0.987436	0.0731316		1.12384	0.145024		1.12003	0.0625265		0.939956	0.0643101
0.987629	0.124484		1.12409	0.109127		1.12014	0.0502632		0.940085	0.0676314
0.987878	0.130616		1.12429	0.0961433		1.12015	-0.0396678		0.940181	0.0308414
0.988067	0.0631676		1.12444	0.0625376		1.12002	-0.0928088		0.940233	0.0224104
0.988165	0.0365971		1.12451	0.00118168		1.1199	-0.0343026		0.940332	0.0786173
0.988237	0.0371081		1.12449	-0.0184217		1.11987	0.0111739		0.940506	0.0998226
0.988294	0.021268		1.12455	0.0775583		1.11992	0.035956		0.940704	0.102633
0.988334	0.0205015		1.12472	0.103526		1.12	0.0479638		0.940931	0.130225
0.988419	0.0657225		1.12491	0.0872327		1.12004	-0.0067101		0.941142	0.0850044
0.98863	0.150288		1.12511	0.114474		1.12003	-0.0118198		0.941287	0.0637991
0.988994	0.223102		1.12538	0.164628		1.12002	0.0073416		0.941443	0.0962458
0.989378	0.16945		1.12571	0.174302		1.12007	0.0402992		0.941631	0.0962458
0.989602	0.0603573		1.12598	0.102253		1.1202	0.0947177		0.941805	0.0814276
0.98972	0.0606128		1.12611	0.0337691		1.1204	0.113624		0.941972	0.0901141
0.989853	0.0754309		1.12621	0.0640651		1.1206	0.0926738		0.942146	0.0878147
0.989935	0.00874918		1.12633	0.0584642		1.12075	0.0517961		0.94228	0.0489809
0.989971	0.0276551		1.12639	0.00041791		1.12085	0.0569058		0.942356	0.029564
0.990043	0.046561		1.12644	0.0503173		1.12094	0.0351895		0.942429	0.0446377
0.990096	0.00747175		1.12662	0.141206		1.12095	-0.0302148		0.942535	0.0640546
0.990154	0.0519263		1.12688	0.126185		1.1209	-0.0192289		0.942629	0.0326299
0.990294	0.091271		1.12705	0.0434434		1.1209	0.0219043		0.942659	-0.00262716
0.990394	0.011304		1.12712	0.029441		1.12094	0.0234372		0.942617	-0.0394171
0.990415	0.0100266		1.12722	0.0686477		1.12093	-0.0376239		0.942568	-0.0110582
0.990478	0.0542256		1.1274	0.12313		1.1208	-0.0948527		0.942646	0.0901141
0.990565	0.0350642		1.12765	0.132804		1.12066	-0.0488652		0.942817	0.0855154
0.990653	0.0549921		1.12789	0.10429		1.1206	-0.0120753		0.942916	0.0160233
0.990802	0.0974027		1.12806	0.0773038		1.1205	-0.0912758		0.94292	-0.0123356
0.990969	0.0741535		1.12824	0.108364		1.12033	-0.0869326		0.942911	0.00324901
0.991079	0.038641		1.12844	0.0935974		1.12028	0.0367224		0.94293	0.0165343
0.991165	0.0496269		1.12857	0.035042		1.12042	0.113624		0.94292	-0.0268983
0.99131	0.0984246		1.12863	0.0261314		1.12064	0.104426		0.942832	-0.0629218
0.991437	0.0319984		1.12869	0.0398792		1.12079	0.0500077		0.9427	-0.0723748
0.991412	-0.0584435		1.12873	-0.000855		1.12082	-0.0215283		0.94262	-0.00952528
0.991316	-0.0395376		1.12868	-0.0469356		1.12076	-0.0386458		0.942711	0.102377
0.991281	0.00363947		1.12863	-0.0079835		1.12074	0.0213933		0.942896	0.0875593
0.991284	-0.0007038		1.12869	0.0683931		1.12081	0.0479638		0.94297	-0.0120801
0.991338	0.056525		1.12885	0.099453		1.12089	0.0321237		0.942935	-0.023577
0.991494	0.103279		1.129	0.0538816		1.12099	0.0735124		0.942891	-0.0212776
0.991613	0.0184576		1.12912	0.0706844		1.12109	0.0267585		0.942828	-0.0432494
0.9916	-0.0316175		1.12928	0.0892694		1.12105	-0.0690486		0.942789	0.00273803
0.991555	-0.0147555		1.12938	0.0108561		1.12095	-0.0312367		0.942813	0.0224104
0.99155	0.0100266		1.12942	0.0296956		1.121	0.0852647		0.942855	0.0198556
0.991584	0.0240783		1.12956	0.112182		1.12122	0.134318		0.942937	0.0643101
0.991617	0.0100266		1.12979	0.130513		1.12144	0.0916519		0.943088	0.0901141
0.991688	0.0624012		1.13	0.0790859		1.12162	0.100338		0.943221	0.0461706
0.991912	0.16715		1.13012	0.0505719		1.12181	0.089097		0.943281	0.0155123
0.992217	0.145689		1.13026	0.0839231		1.12191	0.018072		0.943328	0.0323744
0.992432	0.073898		1.13039	0.0564275		1.12193	0.00248737		0.943434	0.0763179
0.99256	0.0575469		1.13042	-0.0324241		1.1219	-0.0404342		0.943644	0.138401
0.992637	0.0215235		1.13034	-0.0433714		1.12174	-0.113503		0.943912	0.136612
0.992695	0.0378745		1.13027	-0.0311511		1.12148	-0.157702		0.9442	0.158329
0.992794	0.0631676		1.13025	0.00932852		1.12123	-0.102262		0.9445	0.14862
0.992876	0.0205015		1.13034	0.0821409		1.1211	-0.0245941		0.944719	0.0755514
0.992892	-0.0040251		1.13052	0.108873		1.12109	0.00606417		0.944807	0.0144904
0.992922	0.0353197		1.13066	0.0289319		1.12112	0.0254811		0.944821	-0.000327791
0.993	0.0440062		1.13067	-0.0158758		1.12119	0.0535845		0.944874	0.0553681
0.993077	0.0348087		1.13063	-0.0240226		1.12129	0.0505187		0.945045	0.11975
0.993192	0.08284		1.13059	-0.0171487		1.12133	-0.0128418		0.945252	0.0913916
0.993334	0.0631676		1.13062	0.0490444		1.12132	-0.0036443		0.945324	-0.0174453
0.993382	-0.0142445		1.1307	0.0327507		1.12134	0.0308463		0.945221	-0.0874484
0.993389	0.0215235		1.13072	-0.0112932		1.12144	0.0694246		0.945112	-0.0248544
0.993511	0.102768		1.13071	-0.0028917		1.12163	0.129975		0.945128	0.0418273
0.993696	0.0869278		1.1307	-0.0087473		1.12186	0.0977835		0.945222	0.0538352
0.993823	0.0429843		1.13072	0.026386		1.12198	0.0313573		0.945318	0.0446377
0.993856	-0.0086238		1.13084	0.09818		1.12204	0.0305908		0.945342	-0.0197447
0.993744	-0.106219		1.13108	0.147316		1.12211	0.0408102		0.945289	-0.0345629
0.993574	-0.0678965		1.1313	0.0795951		1.12218	0.0328902		0.94526	0.00452644
0.993519	0.0110486		1.13134	-0.0375158		1.12225	0.0290579		0.94522	-0.0458042
0.993606	0.0790077		1.13124	-0.0629747		1.12227	-0.0033888		0.94512	-0.0557682
0.993751	0.0685328		1.13119	0.0103469		1.12221	-0.0601066		0.945118	0.0533242
0.993835	0.0176912		1.13126	0.0643197		1.12208	-0.0739028		0.945241	0.0724856
0.993885	0.0337868		1.13137	0.0414067		1.122	-0.0036443		0.945339	0.0280311
0.99397	0.0526927		1.13142	0.0151841		1.12206	0.0673807		0.945414	0.0487254
0.994085	0.065467		1.13147	0.0304594		1.12216	0.0346786		0.945498	0.0374841
0.99415	0.0013401		1.1315	0.00321839		1.12218	-0.0215283		0.945518	-0.0169344
0.994146	-0.005558		1.1315	-0.0056922		1.12218	0.0213933		0.945478	-0.0243434
0.994195	0.055503		1.13143	-0.0645022		1.12225	0.0535845		0.945529	0.0770844
0.994286	0.0373636		1.13122	-0.154117		1.12227	-0.0286819		0.945735	0.133547
0.994363	0.0417068		1.13095	-0.113383		1.12213	-0.115292		0.945934	0.0696753
0.994479	0.0769638		1.13082	-0.0227497		1.12193	-0.0917868		0.946021	0.0201111
0.994616	0.0634231		1.13079	-0.0084927		1.12188	0.0351895		0.946064	0.0239433
0.994731	0.0542256		1.13077	-0.0166395		1.12199	0.0804105		0.946156	0.0704417
0.994862	0.0802851		1.13073	-0.0174033		1.12211	0.0408102		0.946323	0.100334
0.994992	0.0529482		1.13072	0.00729181		1.12216	0.0144952		0.946499	0.0798947
0.995045	0.00108461		1.13079	0.0658473		1.12222	0.0451535		0.94661	0.0336518
0.99505	0.00389495		1.1309	0.040643		1.12232	0.0561394		0.946667	0.0249653
0.995122	0.0703212		1.13097	0.0337691		1.12237	-0.0008339		0.946747	0.0561345
0.995211	0.0210125		1.1311	0.102253		1.12231	-0.0654718		0.946871	0.0712082
0.995264	0.0330203		1.13128	0.0778129		1.12217	-0.079779		0.947015	0.0760624
0.995442	0.148755		1.13135	-0.000855		1.12209	-0.0005785		0.947199	0.113108
0.995713	0.129083		1.13139	0.0363149		1.12217	0.0875641		0.947389	0.0809166
0.99589	0.0519263		1.13151	0.0869781		1.12229	0.0328902		0.947506	0.0387615
0.995882	-0.0599765		1.13164	0.0513357		1.12227	-0.0537195		0.947592	0.0497474
0.995732	-0.0937006		1.13171	0.0141657		1.12219	-0.0289374		0.947699	0.0599668
0.995591	-0.0500125		1.13177	0.0520994		1.12215	-0.0084985		0.947781	0.0239433
0.995488	-0.0563997		1.13191	0.0854506		1.12211	-0.0340471		0.947842	0.0379951
0.99536	-0.0742836		1.13207	0.0780675		1.122	-0.0749248		0.947986	0.109531
0.99529	0.00287301		1.13217	0.0324961		1.12183	-0.102262		0.94816	0.0691643
0.995361	0.0692993		1.13224	0.0322415		1.12164	-0.089232		0.948231	0.00299351
0.995461	0.0330203		1.13237	0.0976709		1.12151	-0.0460549		0.948261	0.0277756
0.995499	0.00670529		1.13258	0.120838		1.12147	-0.0010894		0.948288	0.000183174
0.995532	0.0266332		1.13276	0.0689023		1.12147	0.00402028		0.948245	-0.0442713
0.995622	0.065978		1.13291	0.0767946		1.12141	-0.0649608		0.948172	-0.0307306
0.995696	0.00951564		1.13308	0.0974163		1.12129	-0.062406		0.948154	0.0119355
0.995601	-0.106475		1.13325	0.0793405		1.12124	0.0132178		0.948219	0.0548571
0.995431	-0.068152		1.1334	0.0732303		1.12123	-0.0151411		0.948345	0.0745295
0.995429	0.0664889		1.13349	0.0230763		1.12114	-0.0828448		0.948504	0.0880702
0.995576	0.083862		1.13356	0.0498082		1.12099	-0.0705815		0.948694	0.106721
0.995718	0.0613792		1.13379	0.185759		1.12093	0.00989645		0.948932	0.136612
0.995799	0.0215235		1.1342	0.230312		1.12102	0.0857757		0.949183	0.120772
0.995817	-0.0032587		1.13456	0.139678		1.12115	0.0387663		0.949379	0.0798947
0.995877	0.064445		1.13475	0.0513357		1.12114	-0.0447775		0.949477	0.0203666
0.996069	0.132404		1.1348	0.00423674		1.121	-0.0986849		0.949482	-0.0148905
0.996312	0.11682		1.13482	0.0139111		1.12082	-0.0874436		0.949505	0.0377396
0.996414	-0.0119452		1.13485	0.020785		1.12075	0.0206268		0.94962	0.0809166
0.996327	-0.077605		1.13486	-0.0120569		1.12084	0.0719795		0.949751	0.0528132
0.996271	0.0199905		1.13486	0.00805558		1.12091	-0.0049217		0.949866	0.065332
0.996399	0.11171		1.13496	0.0963979		1.12083	-0.0769687		0.950043	0.115663
0.996595	0.0882052		1.13521	0.154444		1.12074	-0.0105424		0.950234	0.0798947
0.996678	-0.0030032		1.13553	0.176593		1.12075	0.0208823		0.950318	0.00554838
0.996627	-0.0489906		1.13588	0.18474		1.12078	0.00912999		0.950339	0.0160233
0.996517	-0.0635533		1.13619	0.128221		1.12084	0.0492412		0.950373	0.0193446
0.996478	0.0235674		1.13637	0.0607555		1.12095	0.0643149		0.950388	-0.00416008
0.99661	0.11171		1.13644	0.0131474		1.12105	0.0372334		0.95045	0.0676314
0.996867	0.150799		1.13646	0.00780099		1.1211	0.0121958		0.95064	0.126649
0.997133	0.12244		1.13654	0.0650835		1.12114	0.0323792		0.950857	0.0954793
0.997305	0.0532037		1.13669	0.090797		1.12121	0.035445		0.950975	0.0252208
0.997396	0.0401739		1.13679	0.0111106		1.12117	-0.0723699		0.950957	-0.0432494
0.997524	0.0902491		1.13671	-0.0940346		1.12102	-0.0820784		0.950843	-0.0736522
0.997676	0.065978		1.13657	-0.0405709		1.12098	0.0357005		0.95072	-0.0519359
0.997754	0.0141144		1.13662	0.0902878		1.12112	0.108769		0.950645	-0.0245989
0.997822	0.0552476		1.13681	0.0969071		1.12133	0.108769		0.950613	-0.00824784
0.997978	0.104301		1.13693	0.0322415		1.12144	0.00299834		0.950627	0.0221549
0.998184	0.1066		1.137	0.0388608		1.12136	-0.0825894		0.950671	0.0229214
0.998393	0.107367		1.13714	0.100471		1.12128	0.00402028		0.950688	-0.00594847
0.998618	0.123718		1.13736	0.124148		1.1214	0.114646		0.950738	0.057412
0.998854	0.117586		1.13758	0.0997076		1.12157	0.0602271		0.950921	0.130225
0.999077	0.111199		1.13778	0.109127		1.12158	-0.0473323		0.951094	0.0466816
0.999266	0.0813071		1.138	0.11702		1.1215	-0.0386458		0.951147	0.00759226
0.999445	0.103023		1.13817	0.0515903		1.1215	0.0441315		0.951238	0.0860264
0.999641	0.0968917		1.13828	0.0643197		1.12161	0.0640594		0.951453	0.134058
0.999779	0.0442617		1.13847	0.128731		1.1217	0.0298243		0.951763	0.183622
0.999821	-0.0007038		1.13872	0.126439		1.12175	0.0193494		0.952092	0.152453
0.999814	-0.0063245		1.13888	0.0396246		1.12182	0.052818		0.952331	0.0924135
0.999846	0.0383855		1.13886	-0.0568646		1.12195	0.0763227		0.952519	0.100589
0.99989	0.00696079		1.13874	-0.0624655		1.12209	0.0737679		0.952677	0.0609888
0.999834	-0.0635533		1.1387	0.0118744		1.12221	0.0464309		0.952732	-0.00492654
0.999803	0.0317429		1.13878	0.0719574		1.1223	0.0402992		0.952667	-0.0611334
0.999977	0.146456		1.13886	0.0167116		1.12236	0.0272695		0.952563	-0.0452933
1.00024	0.120907		1.13893	0.0487898		1.12233	-0.0580627		0.952463	-0.0570456
1.00037	0.0151363		1.13907	0.101235		1.12213	-0.146972		0.952332	-0.0774845
1.00037	-0.013989		1.13924	0.0650835		1.12187	-0.118613		0.952238	-0.0187228
1.00038	0.020757		1.13928	-0.0196946		1.12173	-0.027149		0.952213	-0.00697043
1.00037	-0.0341724		1.13919	-0.070867		1.12172	0.0211378		0.952218	0.0119355
1.00027	-0.0655971		1.13904	-0.0891974		1.12173	-0.0156521		0.952275	0.0466816
1.00025	0.0447726		1.13885	-0.100399		1.12169	-0.0228057		0.952347	0.0270092
1.00037	0.0836065		1.13869	-0.0627201		1.12171	0.044387		0.952399	0.0257317
1.00049	0.0383855		1.13864	0.00932852		1.12173	-0.0225502		0.952473	0.0507693
1.00057	0.0406849		1.13863	-0.0232589		1.12163	-0.0810564		0.952553	0.0308414
1.00069	0.0777303		1.13858	-0.028096		1.12152	-0.0332806		0.952544	-0.0401836
1.00084	0.0795187		1.13861	0.0683931		1.1215	0.0137287		0.952481	-0.024088
1.00094	0.0228009		1.13877	0.0905424		1.1215	-0.017185		0.95253	0.0740185
1.00097	0.0143699		1.13894	0.0844322		1.12141	-0.0700706		0.952655	0.0540906
1.00105	0.0613792		1.13911	0.0892694		1.12124	-0.107882		0.952706	-0.00134974
1.0012	0.0925485		1.1392	0.00220003		1.12101	-0.125766		0.952704	-0.00160522
1.00137	0.0820735		1.13916	-0.0451535		1.12081	-0.0777351		0.952672	-0.0307306
1.0015	0.0496269		1.13915	0.0398792		1.12077	0.0346786		0.952564	-0.0797838
1.00162	0.0713432		1.13928	0.0920699		1.12085	0.0482193		0.952446	-0.041461
1.00173	0.048094		1.1394	0.0324961		1.12085	-0.0442665		0.952392	-0.0138685
1.00175	-0.0282962		1.13948	0.0467531		1.12072	-0.0935752		0.952344	-0.0345629
1.00171	-0.0160329		1.13956	0.0324961		1.12057	-0.0652163		0.952338	0.0285421
1.00176	0.0692993		1.13956	-0.033697		1.12049	-0.008243		0.95239	0.0241988
1.00199	0.168683		1.13954	0.0134019		1.12053	0.0482193		0.952406	-0.00773688
1.00229	0.13547		1.13959	0.0454801		1.12065	0.0699356		0.952387	-0.0113137
1.00244	0.0194796		1.13968	0.0464985		1.12075	0.0357005		0.952379	0.00222706
1.00248	0.0182021		1.13975	0.0151841		1.12081	0.0221598		0.952429	0.0494919
1.00251	0.011304		1.13976	0.00449133		1.12086	0.0313573		0.952554	0.0786173
1.00247	-0.0512899		1.13979	0.0274043		1.12088	-0.0072211		0.952639	0.00835872
1.00236	-0.0551222		1.13987	0.0508265		1.12086	-0.0123308		0.952589	-0.0598559
1.00229	-0.0208872		1.14001	0.0887603		1.12091	0.0581832		0.952505	-0.0261319
1.00225	-0.0249749		1.1402	0.105308		1.12105	0.089097		0.952484	0.00478192
1.00221	-0.015522		1.14039	0.089524		1.12121	0.0673807		0.952498	0.00963615
1.00219	-0.0042806		1.14055	0.0739941		1.12136	0.0873086		0.952527	0.0203666
1.00219	0.00696079		1.14062	-0.0028917		1.12156	0.118222		0.952533	-0.0148905
1.00233	0.135725		1.14051	-0.101163		1.12181	0.137128		0.952503	-0.0154014
1.00265	0.194232		1.14034	-0.0729037		1.12206	0.124865		0.952573	0.0865373
1.00294	0.0981691		1.1403	0.0238401		1.12221	0.0224153		0.952769	0.11413
1.00301	-0.023953		1.1404	0.0846868		1.12221	-0.0159076		0.952914	0.0349292
1.00296	-0.023953		1.14057	0.0849414		1.12225	0.0558839		0.952982	0.0351847
1.00301	0.0713432		1.14074	0.0854506		1.12242	0.113368		0.953074	0.0584339
1.00315	0.07492		1.1409	0.0829047		1.12264	0.114135		0.953166	0.0356957
1.00324	0.011815		1.14104	0.0653381		1.12286	0.113113		0.95319	-0.0115692
1.00323	-0.0203762		1.14119	0.0846868		1.12304	0.0714685		0.953151	-0.0274093
1.00317	-0.0349389		1.14133	0.0564275		1.12311	-0.0061991		0.953187	0.0640546
1.00315	0.0133479		1.14142	0.0388608		1.12312	0.0173055		0.953316	0.0681424
1.00324	0.0726206		1.14152	0.066611		1.12319	0.0607381		0.953406	0.0234324
1.00339	0.0866723		1.1416	0.0131474		1.12326	0.0119403		0.953471	0.0436157
1.00351	0.0383855		1.14159	-0.0314057		1.12325	-0.0245941		0.953596	0.083727
1.0036	0.0526927		1.14156	0.0098377		1.1233	0.0793885		0.953821	0.147087
1.00378	0.131893		1.14162	0.0490444		1.12351	0.132019		0.954055	0.0924135
1.00399	0.0756864		1.1417	0.0314777		1.12372	0.0852647		0.954051	-0.0961349
1.00405	-0.006069		1.14176	0.0352966		1.12386	0.05384		0.953845	-0.115296
1.00404	-0.0058135		1.14183	0.0360603		1.12393	0.0219043		0.953744	0.0124465
1.00403	-0.0053025		1.14192	0.0520994		1.12394	-0.0166741		0.953861	0.107487
1.004	-0.0311066		1.14203	0.0577004		1.12397	0.0446425		0.954093	0.129714
1.00394	-0.0247194		1.14217	0.0897786		1.12413	0.126909		0.954353	0.136357
1.0039	-0.0180768		1.14236	0.101744		1.1244	0.147603		0.954561	0.0770844
1.00387	-0.0091348		1.14248	0.0235855		1.12466	0.118733		0.954679	0.0436157
1.00388	0.0159028		1.14245	-0.0538095		1.12487	0.0913964		0.954785	0.064821
1.00394	0.0455391		1.1424	0.00118168		1.12507	0.112857		0.954875	0.0270092
1.00405	0.0708322		1.14244	0.0434434		1.12529	0.117711		0.954844	-0.0585785
1.0042	0.0777303		1.14254	0.0556637		1.12547	0.0694246		0.954766	-0.0210221
1.00436	0.0882052		1.1427	0.106327		1.12557	0.0308463		0.954782	0.0377396
1.00453	0.0869278		1.14296	0.161573		1.12563	0.0341676		0.954846	0.0270092
1.00468	0.0667444		1.14328	0.165391		1.12567	0.00631965		0.954935	0.064821
1.00475	-0.0014702		1.14352	0.0767946		1.12567	-0.0069656		0.955093	0.0959903
1.0047	-0.0454138		1.14361	0.0190029		1.12575	0.0839873		0.955211	0.0252208
1.00465	-0.0063245		1.14363	0.00474592		1.12599	0.161655		0.955205	-0.0317525
1.00472	0.0756864		1.14371	0.0696661		1.12623	0.089097		0.955176	0.00299351
1.00494	0.15361		1.14389	0.11651		1.12629	-0.03558		0.955243	0.065332
1.00523	0.141857		1.14407	0.067884		1.12619	-0.061384		0.955374	0.0689088
1.00541	0.0445172		1.14415	0.016457		1.12613	-0.0021114		0.955541	0.101356
1.00545	-0.0091348		1.14418	0.0149295		1.12616	0.0308463		0.955759	0.122816
1.0055	0.0621457		1.14429	0.0974163		1.12622	0.0339121		0.955938	0.0602223
1.0057	0.139813		1.14446	0.0719574		1.1263	0.0428541		0.95602	0.0231769
1.00598	0.147222		1.1445	-0.0288598		1.12638	0.0431096		0.95608	0.0382505
1.00625	0.129849		1.14443	-0.0372612		1.12648	0.0561394		0.956126	0.00938066
1.00647	0.100724		1.1444	0.0029638		1.12661	0.0798995		0.956147	0.012191
1.00665	0.082329		1.14442	0.0162024		1.12677	0.0814324		0.956192	0.0341628
1.00679	0.0634231		1.14446	0.026386		1.12694	0.0959951		0.956283	0.0586894
1.00688	0.0279106		1.1445	0.0141657		1.12711	0.080666		0.956387	0.0471925
1.00692	0.0156473		1.14453	0.0116198		1.12725	0.0599716		0.956456	0.0236879
1.00693	-0.0152665		1.14461	0.0783221		1.12737	0.0599716		0.956533	0.0553681
1.00687	-0.0357053		1.14474	0.049299		1.12744	0.0190939		0.95665	0.0645656
1.00685	0.0141144		1.14478	-0.0016188		1.12753	0.0648259		0.956715	0.00222706
1.00695	0.08284		1.14476	-0.0227497		1.12769	0.105448		0.956724	0.00631483
1.00711	0.0851394		1.14472	-0.0143482		1.12781	0.0170501		0.95676	0.0310969
1.00726	0.0687883		1.14478	0.0737395		1.1278	-0.0243386		0.956788	-0.00237168
1.00737	0.0457946		1.14498	0.125167		1.12773	-0.0486098		0.956799	0.0134684
1.0074	-0.0170549		1.14522	0.127967		1.12763	-0.052953		0.956896	0.0852599
1.00729	-0.093956		1.14546	0.116001		1.12759	0.0109184		0.957049	0.0724856
1.00714	-0.0666191		1.14564	0.0704299		1.12763	0.027014		0.95715	0.0303305
1.00704	-0.0288072		1.14578	0.0661019		1.12763	-0.0268935		0.957206	0.0275201
1.00699	-0.0303401		1.14591	0.0729757		1.12757	-0.0389013		0.957255	0.0226659
1.00702	0.0603573		1.1461	0.117274		1.12752	-0.0095205		0.957307	0.030586
1.00721	0.134448		1.14634	0.125676		1.12754	0.0346786		0.957418	0.0821941
1.00742	0.0802851		1.14647	0.0113652		1.12763	0.0520516		0.957604	0.108509
1.00749	-0.0009593		1.14644	-0.0377704		1.12772	0.0436206		0.957834	0.126649
1.00751	0.0148808		1.14642	0.0151841		1.1278	0.0346786		0.958054	0.0990561
1.0076	0.0795187		1.14646	0.0218034		1.1278	-0.0381348		0.958175	0.0254763
1.00776	0.0882052		1.14649	0.0144203		1.12767	-0.0876991		0.958205	0.00427095
1.00793	0.0802851		1.14657	0.0617738		1.12751	-0.0744138		0.958217	0.00835872
1.00808	0.0721096		1.14672	0.090797		1.12741	-0.0353245		0.958263	0.038506
1.00818	0.0365971		1.14687	0.0640651		1.12736	-0.0128418		0.958339	0.039528
1.00827	0.0493714		1.14697	0.03937		1.12735	0.00453126		0.958389	0.0114245
1.00842	0.107111		1.14707	0.0655927		1.12739	0.0382554		0.958461	0.0625217
1.00865	0.12474		1.14719	0.0528632		1.12752	0.0939512		0.958649	0.130481
1.00884	0.0703212		1.14727	0.0342782		1.1277	0.0908854		0.958882	0.107487
1.00885	-0.0528229		1.14738	0.0724666		1.12784	0.0492412		0.958998	0.01168
1.00881	0.00415043		1.14747	0.0274043		1.12786	-0.0340471		0.958979	-0.0312416
1.00889	0.08284		1.14744	-0.0611926		1.12769	-0.13011		0.958993	0.0456596
1.009	0.0248448		1.14734	-0.0448989		1.12751	-0.0560188		0.959126	0.0901141
1.00903	0.0159028		1.14731	0.0192575		1.1275	0.0482193		0.959251	0.0379951
1.00913	0.0795187		1.1474	0.0717028		1.12762	0.0653368		0.959351	0.0650765
1.00929	0.0864168		1.14751	0.0380971		1.12773	0.0497522		0.959511	0.0982897
1.00946	0.083351		1.14755	0.00143627		1.12783	0.0500077		0.959684	0.0788728
1.00961	0.0703212		1.14765	0.105308		1.12797	0.0931848		0.959776	0.0155123
1.00968	0.00644981		1.14793	0.180667		1.12813	0.071213		0.959775	-0.0166789
1.00968	-0.0063245		1.14821	0.1076		1.12816	-0.0383903		0.959761	0.00273803
1.00969	0.0161583		1.14831	-0.0105294		1.12806	-0.0578072		0.959764	-7.23087e-05
1.00972	0.00951564		1.14825	-0.0525366		1.128	-0.0074766		0.959758	-0.00569299
1.00975	0.0268887		1.1482	0.00678263		1.12793	-0.0652163		0.959759	0.00631483
1.00985	0.073898		1.14827	0.0615192		1.12774	-0.123212		0.959804	0.0392725
1.00997	0.0516708		1.14835	0.0238401		1.12755	-0.0818229		0.959876	0.0351847
1.01003	0.0084937		1.1484	0.022058		1.12749	0.027525		0.959934	0.0236879
1.0101	0.0575469		1.14851	0.0958887		1.12759	0.0719795		0.960001	0.0451486
1.01024	0.0899936		1.14869	0.0900332		1.12767	0.0121958		0.960097	0.0533242
1.01037	0.0419623		1.1488	0.0167116		1.12766	-0.0284264		0.960187	0.039017
1.0104	-0.0099013		1.1488	-0.0161304		1.1276	-0.0253606		0.960259	0.0344182
1.01035	-0.0456693		1.14879	0.00856475		1.12751	-0.0659828		0.96033	0.038506
1.01029	-0.0091348		1.14882	0.025113		1.12733	-0.121168		0.960394	0.0272647
1.01029	0.00772724		1.14891	0.0594825		1.12715	-0.0693041		0.960483	0.0637991
1.01027	-0.0280407		1.14909	0.131786		1.1271	0.0239482		0.960612	0.0683978
1.01026	0.0138589		1.14939	0.167937		1.12722	0.0924183		0.960744	0.0663539
1.01034	0.0713432		1.1497	0.157245		1.12744	0.141472		0.960901	0.0939464
1.01044	0.029188		1.14991	0.056682		1.12765	0.0730014		0.961045	0.0535797
1.01049	0.0210125		1.14991	-0.0563554		1.12769	-0.0381348		0.961096	-0.00109425
1.0106	0.0971472		1.1498	-0.0611926		1.12762	-0.0337916		0.961085	-0.0102917
1.0108	0.108133		1.1497	-0.0410801		1.12756	-0.0258715		0.961108	0.0336518
1.01097	0.0664889		1.14967	0.0106015		1.1275	-0.0330251		0.9612	0.0612443
1.01105	0.0120705		1.14977	0.0941066		1.12742	-0.0511646		0.961339	0.0804057
1.01107	0.00185106		1.14994	0.0813772		1.12733	-0.0401787		0.961522	0.107743
1.01107	0.00747175		1.15004	0.0228217		1.12733	0.0446425		0.961703	0.0775953
1.01106	-0.023953		1.1501	0.0309686		1.12743	0.0497522		0.961788	0.00886969
1.01098	-0.0538448		1.15017	0.0459893		1.12749	0.0147507		0.961834	0.0382505
1.01094	0.0110486		1.1502	-0.010784		1.12752	0.0167946		0.961974	0.104932
1.011	0.0468165		1.15014	-0.0545733		1.12749	-0.0521866		0.962148	0.074274
1.0111	0.0608682		1.15011	0.0200213		1.12737	-0.0672602		0.962225	0.00350449
1.01127	0.108899		1.15019	0.0594825		1.12725	-0.0491207		0.962237	0.00886969
1.01146	0.091271		1.15025	0.0108561		1.12712	-0.0838668		0.962361	0.118218
1.01161	0.064445		1.15023	-0.0296236		1.12699	-0.0493762		0.962598	0.124349
1.01173	0.0509043		1.15014	-0.069594		1.127	0.0551174		0.962717	-0.00237168
1.01181	0.0376191		1.15003	-0.0456627		1.12712	0.0696801		0.962626	-0.0910252
1.0119	0.0503933		1.14999	0.00601886		1.12712	-0.0693041		0.962433	-0.105843
1.01203	0.0797742		1.14999	-0.0079835		1.12695	-0.10686		0.962221	-0.111464
1.0122	0.0986801		1.14999	0.0118744		1.12684	-0.0028778		0.961971	-0.144166
1.01231	0.0143699		1.15003	0.0358058		1.12687	0.0272695		0.96174	-0.0925581
1.01228	-0.0469467		1.15014	0.0745033		1.12693	0.035956		0.961663	0.0132129
1.01222	-0.0122006		1.15034	0.126439		1.12695	-0.0090095		0.961688	0.012191
1.01222	0.00772724		1.15052	0.0574458		1.12689	-0.0560188		0.961694	-0.00569299
1.01218	-0.0461802		1.15054	-0.0334424		1.12685	0.00861903		0.961748	0.0612443
1.0121	-0.032895		1.15051	-0.0023826		1.12685	-0.0041553		0.961869	0.0627772
1.01208	0.0120705		1.15054	0.0340236		1.12675	-0.0948527		0.961932	0.0017161
1.01212	0.0314874		1.15057	-0.0018734		1.12656	-0.100729		0.961982	0.0497474
1.01226	0.104556		1.15061	0.0391154		1.12638	-0.0831003		0.962149	0.120772
1.01245	0.091271		1.1507	0.0526086		1.12623	-0.0769687		0.962346	0.0811721
1.01255	0.012326		1.15072	-0.0291144		1.12616	0.0037648		0.9625	0.0758069
1.01256	-0.0058135		1.15066	-0.0324241		1.12619	0.0369779		0.962626	0.0538352
1.01256	0.00466141		1.15064	0.016457		1.12621	-0.0202509		0.962674	-0.00492654
1.01256	-0.0058135		1.15073	0.0742487		1.12616	-0.027149		0.962627	-0.0432494
1.0125	-0.0479686		1.15087	0.0714482		1.12613	-0.0102869		0.962565	-0.0200002
1.01231	-0.145053		1.15095	0.0052551		1.12612	0.00325383		0.96264	0.0967568
1.01211	-0.0666191		1.15097	0.0131474		1.1261	-0.0258715		0.962834	0.101356
1.01211	0.065978		1.15098	0.00372757		1.12605	-0.0238277		0.962935	0.00248255
1.01222	0.046561		1.15097	-0.0161304		1.12604	0.018583		0.962932	-0.00594847
1.01225	-0.0101568		1.15092	-0.0352245		1.12608	0.0198604		0.962971	0.0459151
1.01223	-0.0106677		1.15085	-0.0385342		1.12613	0.0282914		0.963087	0.0735076
1.01226	0.0355752		1.15081	-0.0041647		1.12623	0.0773447		0.963223	0.065843
1.01236	0.0715986		1.15086	0.0574458		1.12642	0.115156		0.963322	0.0354402
1.0125	0.0690438		1.15097	0.0559183		1.12661	0.079644		0.96333	-0.0274093
1.01256	6.2668e-05		1.15101	-0.0100202		1.12672	0.0308463		0.963275	-0.0289422
1.01254	-0.0236975		1.151	-0.0023826		1.12675	0.000188		0.963241	-0.0054375
1.01254	0.020246		1.15103	0.0271497		1.12675	0.0019764		0.963154	-0.0836161
1.01265	0.0920375		1.15109	0.0378425		1.12679	0.0357005		0.962989	-0.086171
1.01287	0.132149		1.15113	0.00423674		1.12688	0.0602271		0.962899	-0.0054375
1.01309	0.0976582		1.15112	-0.016385		1.12702	0.0855202		0.962947	0.0540906
1.01324	0.0595908		1.15112	0.022058		1.12725	0.143771		0.963097	0.0995671
1.01334	0.0406849		1.15119	0.0495536		1.12753	0.14607		0.963276	0.084238
1.01341	0.0238228		1.15131	0.0653381		1.12773	0.054351		0.963377	0.0185782
1.01346	0.0273996		1.15143	0.0653381		1.12778	-0.000323		0.963409	0.0139794
1.0135	0.0215235		1.15156	0.0582096		1.12775	-0.0289374		0.963469	0.047959
1.01356	0.0363416		1.15169	0.0742487		1.12762	-0.100984		0.963558	0.0433603
1.01362	0.0258667		1.15176	0.00703722		1.1274	-0.126533		0.963606	0.00554838
1.01364	-0.0119452		1.15172	-0.0558462		1.12719	-0.0953636		0.963584	-0.0281757
1.01355	-0.0793934		1.15168	0.0202758		1.12703	-0.0664938		0.963576	0.0203666
1.0134	-0.0745391		1.15178	0.0841777		1.12698	0.0231817		0.963662	0.0671204
1.0133	-0.022931		1.15194	0.0734849		1.12717	0.165232		0.963753	0.0267537
1.01331	0.0350642		1.15204	0.0286773		1.12748	0.157312		0.963752	-0.0279202
1.01342	0.0726206		1.15206	-0.0074743		1.12771	0.0763227		0.963716	-0.00952528
1.01351	0.0276551		1.15204	-0.0120569		1.12778	-0.0072211		0.963782	0.0775953
1.01354	0.00287301		1.15203	0.00500051		1.12773	-0.0483543		0.963945	0.0890922
1.01355	0.00593884		1.15205	0.0106015		1.12769	0.0155171		0.96408	0.0489809
1.0135	-0.0581881		1.15206	0.00703722		1.12775	0.0433651		0.964136	0.00886969
1.01338	-0.0632978		1.15208	0.00856475		1.12779	-0.0056882		0.964074	-0.0728857
1.01335	0.0245893		1.15213	0.0470077		1.12774	-0.0432446		0.96392	-0.0841271
1.01349	0.126783		1.15222	0.0426797		1.12767	-0.0235722		0.963838	-7.23087e-05
1.01371	0.0981691		1.1523	0.0429343		1.12766	0.00529771		0.963893	0.055879
1.01376	-0.0474577		1.15244	0.0923245		1.12767	0.0101519		0.964007	0.0614997
1.01367	-0.0500125		1.15261	0.0885057		1.12771	0.0262475		0.964092	0.0249653
1.01363	0.00951564		1.15277	0.0704299		1.12775	0.0137287		0.964166	0.0510248
1.0136	-0.0369828		1.15288	0.0470077		1.12773	-0.0258715		0.964324	0.110553
1.01343	-0.141476		1.1529	-0.0273323		1.1277	-0.0141192		0.964525	0.0957348
1.01311	-0.182354		1.1528	-0.0790138		1.12771	0.0308463		0.964695	0.0783618
1.01284	-0.0970219		1.15267	-0.0487177		1.12778	0.0425986		0.964874	0.105188
1.01269	-0.0538448		1.15265	0.0238401		1.12785	0.0236927		0.965048	0.0729966
1.01256	-0.0788824		1.15272	0.0490444		1.1278	-0.0687931		0.965126	0.00631483
1.0124	-0.0878244		1.15284	0.0734849		1.12765	-0.0933197		0.965096	-0.0371177
1.01226	-0.0576771		1.15297	0.0589734		1.12755	-0.009265		0.965063	0.00375998
1.01222	0.0228009		1.15307	0.0416613		1.1276	0.0615045		0.965075	0.00810323
1.01232	0.0746645		1.15317	0.0650835		1.12773	0.0704465		0.965023	-0.0608779
1.01249	0.0986801		1.15324	0.0075464		1.12781	0.0198604		0.964922	-0.0424829
1.01267	0.0943369		1.15326	0.0075464		1.12783	-0.0031333		0.964915	0.0351847
1.01282	0.0567805		1.15328	0.0141657		1.12785	0.0203714		0.964993	0.0443822
1.01287	-0.0078574		1.15321	-0.0904703		1.12787	0.00759708		0.965011	-0.0256209
1.01283	-0.0387712		1.15302	-0.0953075		1.12783	-0.0544859		0.964961	-0.0253654
1.01286	0.0690438		1.15291	-0.0235134		1.1277	-0.0779906		0.965018	0.083727
1.01313	0.211349		1.15285	-0.0319149		1.12753	-0.0979185		0.965241	0.144788
1.01353	0.203429		1.15281	-0.0166395		1.12729	-0.149782		0.965439	0.0576675
1.01386	0.131127		1.15278	-0.0049285		1.1271	-0.0391568		0.965436	-0.0606224
1.01403	0.0388965		1.15274	-0.042353		1.12718	0.119755		0.965342	-0.0355848
1.01403	-0.0359608		1.1526	-0.100908		1.12735	0.0561394		0.965379	0.0732521
1.01395	-0.0484796		1.15241	-0.09378		1.12735	-0.0608731		0.965557	0.108509
1.01386	-0.0397931		1.15231	-0.0026372		1.12721	-0.0813119		0.965758	0.0975232
1.01382	-0.0040251		1.15239	0.0785767		1.12707	-0.061895		0.965922	0.0706972
1.01382	0.00644981		1.15252	0.0543908		1.127	-0.0072211		0.966072	0.0824496
1.01378	-0.0451583		1.15255	-0.0242772		1.12706	0.0645704		0.966276	0.126393
1.01373	-0.0111787		1.1525	-0.0270777		1.12714	0.018072		0.966501	0.104677
1.01374	0.0238228		1.15244	-0.0311511		1.12706	-0.0938307		0.966688	0.0860264
1.01372	-0.0466912		1.15239	-0.0235134		1.12685	-0.121934		0.966852	0.0819386
1.01362	-0.050779		1.15239	0.0302048		1.12668	-0.0560188		0.967002	0.0717191
1.01353	-0.0456693		1.15244	0.0174754		1.12655	-0.08029		0.967186	0.11694
1.01342	-0.0673855		1.15244	-0.0161304		1.12633	-0.142628		0.967403	0.105954
1.01332	-0.0351943		1.15241	-0.0135845		1.12613	-0.0634279		0.967512	0.00478192
1.01326	-0.0224201		1.15239	-0.010784		1.12605	-0.0136082		0.967468	-0.0496365
1.0132	-0.042348		1.15238	0.0029638		1.12602	-0.0210173		0.967448	0.0290531
1.01312	-0.0364718		1.15245	0.0671202		1.12605	0.0551174		0.967545	0.0704417
1.01313	0.0414513		1.15259	0.0778129		1.12618	0.0760672		0.9676	-0.013613
1.01329	0.126273		1.15265	-0.0214767		1.12628	0.0272695		0.967513	-0.076207
1.01356	0.149777		1.15253	-0.0978534		1.1263	-0.0059437		0.967395	-0.0442713
1.01377	0.0621457		1.15242	-0.0115478		1.12637	0.0714685		0.967382	0.0310969
1.01376	-0.0643197		1.15245	0.0401338		1.12655	0.116434		0.96743	0.0180672
1.01365	-0.0477131		1.15248	-0.0115478		1.12671	0.0482193		0.967431	-0.0169344
1.01373	0.128061		1.15243	-0.0400617		1.12679	0.036467		0.967412	-0.00313813
1.01399	0.136237		1.1524	0.00780099		1.12685	0.0221598		0.967443	0.0354402
1.01408	-0.0420925		1.15252	0.118547		1.12688	0.0111739		0.967529	0.0520468
1.01399	-0.0479686		1.15281	0.179903		1.1269	0.0109184		0.967649	0.0714637
1.01403	0.0820735		1.15307	0.0872327		1.12687	-0.0483543		0.967783	0.0655875
1.01419	0.0884607		1.15315	-0.0041647		1.12674	-0.0823339		0.96795	0.105443
1.01432	0.03813		1.1532	0.0470077		1.12662	-0.0404342		0.968241	0.192053
1.01435	-0.0099013		1.15329	0.0467531		1.12661	0.0293134		0.968589	0.16446
1.01431	-0.0313621		1.15333	0.00041791		1.12671	0.080155		0.968835	0.0873038
1.01428	0.00772724		1.1534	0.067884		1.12683	0.0400438		0.968986	0.0681424
1.01436	0.0710877		1.15356	0.0986892		1.12685	-0.0205063		0.969104	0.0520468
1.01451	0.0848839		1.15373	0.0714482		1.12682	-0.0069656		0.969201	0.0471925
1.01461	0.0153918		1.15386	0.0633014		1.12684	0.0167946		0.969339	0.0939464
1.01466	0.0358307		1.154	0.0811226		1.12693	0.0776002		0.969537	0.10902
1.01477	0.0774748		1.15413	0.0462439		1.12709	0.0875641		0.969679	0.0369731
1.01486	0.0138589		1.15413	-0.0446443		1.12716	-0.0095205		0.969735	0.0203666
1.01487	6.2668e-05		1.15404	-0.0487177		1.12711	-0.0452884		0.96984	0.0870483
1.01492	0.0422178		1.154	0.0139111		1.12702	-0.0424781		0.970051	0.128182
1.015	0.0473275		1.15405	0.0340236		1.1269	-0.0810564		0.970291	0.118473
1.01506	0.0133479		1.15408	0.00016332		1.12673	-0.101751		0.970467	0.0617552
1.01506	-0.0185878		1.15409	0.00398216		1.12658	-0.0496317		0.970522	-0.00569299
1.01502	-0.0201207		1.15412	0.029441		1.12655	0.0236927		0.970539	0.0231769
1.01503	0.0337868		1.15418	0.0368241		1.12656	-0.0179515		0.970588	0.0262427
1.01518	0.119374		1.15425	0.029441		1.12648	-0.0657273		0.970646	0.0341628
1.01544	0.14058		1.15426	-0.0219859		1.12639	-0.0199954		0.970759	0.0811721
1.01565	0.0756864		1.15419	-0.0418438		1.12638	0.0119403		0.970901	0.0637991
1.01574	0.0217789		1.15419	0.0383517		1.1264	0.00606417		0.970992	0.029564
1.01575	-0.0124561		1.1543	0.0691569		1.12642	0.0101519		0.971048	0.0282866
1.0158	0.064956		1.15438	0.0190029		1.12642	-0.0123308		0.971168	0.0944574
1.01602	0.155909		1.15446	0.0607555		1.12637	-0.0363464		0.971495	0.239829
1.0163	0.131382		1.15463	0.114983		1.12639	0.062271		0.972009	0.286583
1.01651	0.0820735		1.1548	0.0597371		1.12656	0.107236		0.972529	0.245705
1.01665	0.0682773		1.15494	0.0783221		1.12666	-0.0084985		0.972984	0.220412
1.01677	0.0473275		1.15513	0.119056		1.12663	-0.0169295		0.973379	0.184133
1.01681	-0.0022367		1.1553	0.0564275		1.12665	0.0387663		0.97371	0.154752
1.01685	0.0414513		1.15539	0.0330053		1.12671	0.0150062		0.974061	0.205083
1.01704	0.157953		1.15549	0.0706844		1.12672	0.00146542		0.97455	0.296036
1.01734	0.144157		1.15565	0.0920699		1.12673	0.00555319		0.975167	0.335125
1.01753	0.0488604		1.15576	0.0274043		1.12668	-0.0578072		0.975751	0.263333
1.01758	0.00440592		1.15574	-0.0507545		1.12655	-0.0736473		0.976145	0.139934
1.01759	0.00389495		1.15571	0.0182391		1.1265	0.0224153		0.976331	0.0507693
1.01762	0.0276551		1.15577	0.0416613		1.12656	0.0436206		0.976424	0.0438712
1.01767	0.0258667		1.15582	0.0136565		1.12663	0.0236927		0.976564	0.0993116
1.01768	-0.0129671		1.15586	0.0202758		1.12671	0.0566503		0.976796	0.138656
1.01763	-0.0449028		1.15586	-0.0191854		1.12682	0.0597161		0.977067	0.139167
1.01755	-0.0339169		1.15583	-0.0133299		1.12683	-0.0511646		0.977282	0.0809166
1.01753	0.0176912		1.15584	0.0309686		1.12674	-0.0368574		0.977379	0.0180672
1.01757	0.0161583		1.15597	0.0971617		1.12675	0.0477083		0.977436	0.0402944
1.01758	6.2668e-05		1.15616	0.0986892		1.12683	0.0280359		0.97757	0.0967568
1.0176	0.0156473		1.1563	0.0495536		1.12692	0.0630375		0.977794	0.133036
1.01764	0.0230564		1.15636	0.00907393		1.12702	0.0415767		0.978015	0.0934354
1.01768	0.0245893		1.15635	-0.0158758		1.12704	-0.0217838		0.978134	0.0285421
1.01774	0.0332758		1.15634	0.00372757		1.127	-0.018207		0.978137	-0.0256209
1.01778	0.0120705		1.15634	-0.0046739		1.12701	0.0308463		0.978061	-0.0527024
1.0178	0.00593884		1.15634	0.00169086		1.12709	0.0461754		0.978001	-0.00799236
1.0178	-0.0047916		1.15641	0.0671202		1.12715	0.018583		0.978065	0.0727411
1.0178	0.00031815		1.15659	0.122111		1.12715	-0.0138637		0.97824	0.106721
1.01788	0.0887162		1.1568	0.0963979		1.12713	-0.0159076		0.978392	0.0492364
1.0181	0.13036		1.15693	0.0342782		1.12712	0.0119403		0.978436	-0.00492654
1.01836	0.137003		1.15696	-0.0087473		1.12718	0.0459199		0.978485	0.0551126
1.01859	0.102512		1.15693	-0.0174033		1.12731	0.0855202		0.978687	0.151686
1.01874	0.0447726		1.15689	-0.0214767		1.12751	0.125632		0.978932	0.100078
1.01882	0.0360861		1.15689	0.0139111		1.12773	0.0936957		0.979042	0.01168
1.01893	0.0856504		1.15692	0.0187483		1.12782	-0.0010894		0.979055	0.00222706
1.01913	0.118352		1.15694	0.00652805		1.12778	-0.036091		0.979039	-0.0187228
1.01936	0.109922		1.15695	0.00500051		1.12776	0.0150062		0.978988	-0.0332854
1.01962	0.159741		1.15698	0.0246039		1.12778	0.00274285		0.978936	-0.0200002
1.01995	0.174048		1.1571	0.0997076		1.12773	-0.0491207		0.978942	0.0254763
1.02026	0.150544		1.15733	0.132804		1.12768	-0.0074766		0.978998	0.0321189
1.0205	0.0894826		1.15756	0.103272		1.12767	-0.0021114		0.979038	0.00938066
1.02061	0.0256112		1.15773	0.0653381		1.12765	-0.0148857		0.979042	-0.0054375
1.0207	0.0675109		1.15783	0.0421705		1.12765	0.0124513		0.979053	0.0162788
1.02086	0.0907601		1.15787	-0.002128		1.12767	0.0137287		0.979124	0.05639
1.02095	0.00159558		1.15786	-0.0041647		1.12767	-0.0169295		0.979218	0.0400389
1.02093	-0.0142445		1.1579	0.0403884		1.12764	-0.0118198		0.979297	0.0408054
1.02095	0.0337868		1.158	0.0653381		1.12768	0.0464309		0.979388	0.0530687
1.02101	0.0225454		1.15809	0.0200213		1.12774	0.0234372		0.979462	0.0221549
1.02103	-0.0012148		1.15807	-0.0347154		1.12769	-0.0836113		0.979494	0.0101471
1.02102	-0.0058135		1.15803	-0.0039101		1.12755	-0.0611286		0.979521	0.0183227
1.02102	-0.0009593		1.15809	0.0625376		1.12754	0.0556284		0.979549	0.0104026
1.02103	0.0171802		1.15818	0.0324961		1.12767	0.0776002		0.979561	0.0017161
1.02104	-0.00658		1.15823	0.0108561		1.1278	0.0530735		0.979584	0.021644
1.02104	0.00874918		1.15831	0.0729757		1.12791	0.0597161		0.979677	0.0740185
1.02112	0.074409		1.15849	0.109382		1.128	0.0334011		0.979787	0.0377396
1.02126	0.0657225		1.15867	0.0795951		1.12805	0.0162836		0.979775	-0.049381
1.0214	0.0756864		1.15877	0.025113		1.12806	-0.0010894		0.979671	-0.0570456
1.02162	0.153099		1.15881	0.0123836		1.12801	-0.0470768		0.979676	0.0620107
1.0219	0.13266		1.15884	0.0205304		1.12792	-0.0549969		0.979868	0.134824
1.02209	0.065467		1.15886	0.00245462		1.12785	-0.008754		0.980049	0.0502584
1.02225	0.0940814		1.15889	0.0281681		1.12786	0.0211378		0.980109	0.0106581
1.02248	0.135981		1.15893	0.00449133		1.12793	0.0428541		0.980208	0.0906251
1.02269	0.0815626		1.15885	-0.0777409		1.12805	0.0824544		0.980405	0.111575
1.02282	0.0524372		1.15872	-0.0555916		1.12818	0.0515406		0.980554	0.0415719
1.02294	0.0769638		1.15871	0.0358058		1.12824	0.0127068		0.98057	-0.0256209
1.02305	0.029188		1.15883	0.0961433		1.12826	-0.0010894		0.980534	-0.0115692
1.02308	-0.0012148		1.159	0.0783221		1.12828	0.0236927		0.980595	0.074785
1.02313	0.0532037		1.1591	0.0184937		1.12834	0.0392773		0.980759	0.0924135
1.02324	0.0639341		1.15914	0.026386		1.1284	0.0198604		0.98091	0.0625217
1.02334	0.0345532		1.15926	0.0928337		1.12848	0.0625265		0.981034	0.0645656
1.02345	0.0807961		1.15952	0.172265		1.12863	0.0959951		0.981143	0.0471925
1.02368	0.159997		1.15976	0.0755216		1.1287	-0.0217838		0.981201	0.012191
1.024	0.159486		1.15976	-0.0757042		1.12855	-0.137008		0.981206	-0.00773688
1.0242	0.0440062		1.15965	-0.0410801		1.12831	-0.102262		0.981192	-0.00671493
1.02422	-0.0162884		1.15964	0.03937		1.12821	-0.0097759		0.98116	-0.0253654
1.02422	0.0082382		1.15973	0.0467531		1.12825	0.0507741		0.98106	-0.077229
1.02426	0.0335313		1.15981	0.0352966		1.12839	0.0952287		0.980959	-0.0261319
1.02434	0.0544811		1.15993	0.0930883		1.12858	0.101871		0.981009	0.0770844
1.02443	0.0363416		1.1602	0.182194		1.12876	0.0847537		0.9811	0.0165343
1.02446	-0.00658		1.16054	0.161573		1.1289	0.0579278		0.981052	-0.0662431
1.02444	-0.0147555		1.16076	0.0681386		1.12898	0.0247146		0.981043	0.056901
1.02441	-0.0188433		1.16081	-0.0168941		1.12906	0.0540955		0.981244	0.149387
1.02441	0.0197351		1.1608	0.00601886		1.12922	0.108514		0.981482	0.0942019
1.0245	0.0710877		1.1609	0.0948704		1.1294	0.0776002		0.981628	0.0553681
1.02461	0.0422178		1.16103	0.0396246		1.12953	0.0530735		0.981668	-0.014124
1.02469	0.0417068		1.16106	-0.0125661		1.12965	0.0689136		0.981665	0.0109136
1.02482	0.0884607		1.16105	0.00831016		1.12976	0.0474528		0.981744	0.0696753
1.025	0.105834		1.16113	0.0661019		1.12979	-0.0133527		0.981835	0.0236879
1.02522	0.115798		1.16128	0.0935974		1.12974	-0.0378794		0.98186	0.0014606
1.02546	0.127295		1.16145	0.0783221		1.12971	0.00299834		0.981856	-0.00492654
1.02564	0.0616347		1.16165	0.124657		1.12976	0.0425986		0.981776	-0.0774845
1.02566	-0.0459247		1.16192	0.150116		1.12987	0.0763227		0.981635	-0.0667541
1.02554	-0.077094		1.16219	0.124912		1.13004	0.097528		0.981524	-0.0470817
1.02544	-0.0249749		1.16236	0.0503173		1.13022	0.0878196		0.981403	-0.076718
1.02543	0.0107931		1.16245	0.0490444		1.13034	0.0305908		0.981256	-0.0731412
1.02544	0.00798272		1.16263	0.12593		1.13034	-0.0322587		0.981188	0.00350449
1.02548	0.0304655		1.16281	0.0615192		1.13031	0.0106629		0.981248	0.057412
1.02557	0.0552476		1.16284	-0.0288598		1.13035	0.0239482		0.981319	0.0157678
1.02564	0.0268887		1.16283	0.0215488		1.13036	-0.0159076		0.981334	-0.000583274
1.02567	-0.0053025		1.16291	0.0571912		1.13033	-0.0161631		0.981306	-0.0284312
1.02568	0.0161583		1.16298	0.0128928		1.13029	-0.0207618		0.981248	-0.0312416
1.02574	0.0498824		1.16298	-0.0125661		1.13028	0.0137287		0.981291	0.0755514
1.02589	0.0999576		1.16304	0.0745033		1.13034	0.0408102		0.981497	0.135591
1.02607	0.0820735		1.16321	0.102763		1.13038	0.00887451		0.981788	0.162672
1.02616	0.0107931		1.16333	0.0215488		1.1304	0.00759708		0.982139	0.196652
1.02624	0.074409		1.16331	-0.0489723		1.13041	-0.000323		0.982478	0.150409
1.02643	0.121674		1.16321	-0.0525366		1.13038	-0.0258715		0.982721	0.0982897
1.02663	0.0851394		1.16317	0.00958311		1.13033	-0.0235722		0.982926	0.111575
1.02677	0.0509043		1.16326	0.0841777		1.13027	-0.0447775		0.983201	0.16957
1.02686	0.0440062		1.16341	0.072212		1.13018	-0.0391568		0.983561	0.199207
1.02692	0.0197351		1.16345	-0.0311511		1.13015	-0.0005785		0.983859	0.106721
1.02695	0.0120705		1.16339	-0.0260593		1.13017	0.0208823		0.983985	0.021644
1.02701	0.0506488		1.16344	0.0745033		1.13018	-0.0018559		0.984048	0.0433603
1.02708	0.0146254		1.1636	0.090797		1.13018	0.00274285		0.984118	0.0282866
1.02706	-0.0344279		1.1637	0.0128928		1.13019	0.00453126		0.984156	0.0101471
1.027	-0.0208872		1.16367	-0.043626		1.13015	-0.0475878		0.984241	0.0775953
1.02699	0.00312849		1.16357	-0.060938		1.13011	0.00606417		0.984483	0.170081
1.02702	0.0268887		1.16349	-0.0278415		1.13016	0.043876		0.984815	0.16957
1.02704	-0.0047916		1.16352	0.0638105		1.13017	-0.0373684		0.985102	0.124605
1.02701	-0.0262524		1.16369	0.106836		1.13008	-0.0483543		0.985334	0.112597
1.02706	0.0836065		1.16384	0.0508265		1.13005	0.0144952		0.985526	0.083727
1.02732	0.177625		1.16391	0.0210396		1.13013	0.0753008		0.985666	0.0599668
1.02762	0.129338		1.16402	0.0872327		1.13029	0.0860312		0.9858	0.0773398
1.02785	0.107367		1.16418	0.0811226		1.1304	0.0247146		0.985946	0.0719746
1.02805	0.0951033		1.1643	0.0426797		1.13042	-0.0036443		0.98607	0.0546016
1.02816	0.0174357		1.16441	0.0717028		1.13045	0.0374889		0.986148	0.0257317
1.02818	0.00185106		1.16453	0.0444618		1.13052	0.026503		0.986205	0.0328853
1.02816	-0.0124561		1.1646	0.0279135		1.13055	0.0119403		0.986249	0.0119355
1.02812	-0.0351943		1.16467	0.0459893		1.13056	-0.0038998		0.986251	-0.0102917
1.02811	0.0284216		1.16477	0.0510811		1.13051	-0.0465659		0.986285	0.0451486
1.0282	0.0618902		1.16485	0.0330053		1.13046	-0.0110534		0.986414	0.0867928
1.02824	-0.023442		1.16495	0.0732303		1.13046	0.0144952		0.986508	0.00963615
1.02813	-0.0819482		1.16515	0.127458		1.13043	-0.0457994		0.986428	-0.0907697
1.02804	-0.0183323		1.16534	0.0671202		1.13036	-0.0225502		0.986289	-0.0519359
1.02812	0.102257		1.16542	0.0210396		1.13037	0.0288024		0.986237	-0.00134974
1.02833	0.111199		1.16551	0.0719574		1.13038	-0.017185		0.986204	-0.032008
1.02847	0.0396629		1.16568	0.101235		1.13031	-0.0519311		0.986201	0.0280311
1.02854	0.0312319		1.16586	0.0803588		1.13019	-0.0759467		0.986286	0.0597113
1.02858	0.00312849		1.16598	0.0411521		1.1301	-0.0143747		0.986389	0.0456596
1.02858	-0.0045361		1.16605	0.0296956		1.1301	0.0190939		0.986494	0.0617552
1.02862	0.0552476		1.16615	0.0704299		1.13005	-0.0782461		0.986658	0.10621
1.02872	0.0417068		1.16632	0.109891		1.12989	-0.0810564		0.986881	0.12205
1.02874	-0.0211426		1.16649	0.063556		1.12985	0.0431096		0.987073	0.0740185
1.02871	-0.005047		1.16661	0.0627922		1.13	0.102893		0.98715	0.00554838
1.02881	0.10379		1.16673	0.0589734		1.13013	0.0357005		0.987156	0.000949636
1.02902	0.105834		1.16683	0.0396246		1.13013	-0.0412007		0.987186	0.0293085
1.02915	0.0365971		1.16697	0.0999622		1.13006	-0.0297038		0.987193	-0.0222996
1.02923	0.0406849		1.16714	0.0793405		1.13001	-0.0161631		0.9871	-0.0723748
1.02936	0.0968917		1.16726	0.0467531		1.13001	0.0188384		0.987008	-0.0228105
1.02954	0.08284		1.16744	0.136114		1.13003	0.00069898		0.986974	-0.0115692
1.02962	-0.0040251		1.16772	0.147825		1.13001	-0.0238277		0.986973	0.0104026
1.02965	0.0360861		1.16793	0.0627922		1.13006	0.0719795		0.987028	0.0461706
1.02977	0.0910156		1.16802	0.0281681		1.13022	0.0898634		0.987043	-0.0304751
1.02992	0.0652115		1.16804	-0.0011096		1.13028	-0.0210173		0.986956	-0.058834
1.03003	0.0396629		1.16802	-0.0179125		1.1302	-0.062406		0.98691	0.01168
1.0301	0.0358307		1.16802	0.0126382		1.1301	-0.0371129		0.986988	0.0681424
1.03017	0.0368526		1.16804	0.0126382		1.13005	-0.018207		0.98709	0.0359512
1.03023	0.0238228		1.16805	0.00016332		1.13	-0.0386458		0.987102	-0.0233215
1.0303	0.0460501		1.16799	-0.0632293		1.12992	-0.044522		0.987104	0.0249653
1.0304	0.0539701		1.16787	-0.0627201		1.12988	0.0119403		0.987228	0.101866
1.03047	0.0243338		1.1678	-0.0034009		1.12994	0.0471974		0.98735	0.0239433
1.03059	0.0899936		1.16786	0.0561729		1.13001	0.0198604		0.987309	-0.0662431
1.03077	0.104812		1.16799	0.0826501		1.13006	0.035956		0.987236	-0.00824784
1.0309	0.0243338		1.16816	0.0879965		1.13017	0.0755563		0.987285	0.0581784
1.03095	0.0253557		1.16835	0.109382		1.1303	0.053329		0.987418	0.0775953
1.03103	0.0511598		1.16851	0.0561729		1.13038	0.0323792		0.98761	0.119495
1.03112	0.0409404		1.16855	-0.0196946		1.13048	0.0724904		0.987813	0.0885812
1.03119	0.0396629		1.16858	0.0559183		1.13066	0.106981		0.987878	-0.0222996
1.03129	0.0606128		1.16881	0.171247		1.13082	0.0612491		0.987781	-0.077229
1.03143	0.0813071		1.16915	0.178121		1.13089	0.00785256		0.987609	-0.0992007
1.03156	0.0537147		1.16942	0.104545		1.13092	0.0298243		0.987487	-0.0256209
1.03167	0.0567805		1.16956	0.0324961		1.13099	0.0336566		0.987488	0.0272647
1.03183	0.111454		1.16961	0.025113		1.13098	-0.0427336		0.987515	-7.23087e-05
1.03206	0.12244		1.16968	0.0391154		1.13096	0.0193494		0.987557	0.0428493
1.03224	0.055503		1.16976	0.0421705		1.13104	0.062782		0.987675	0.0788728
1.03225	-0.0377492		1.16983	0.0342782		1.13108	-0.0192289		0.987779	0.0275201
1.03215	-0.0653417		1.16985	-0.0146028		1.13103	-0.0297038		0.987772	-0.0355848
1.03202	-0.0745391		1.16978	-0.0586467		1.13106	0.0576723		0.98768	-0.0585785
1.03191	-0.0382602		1.16972	0.00118168		1.13123	0.119244		0.987567	-0.0565346
1.0319	0.0358307		1.1698	0.0762854		1.13143	0.0873086		0.987489	-0.0233215
1.03196	0.0187131		1.16998	0.112182		1.1315	-0.0164186		0.987523	0.0584339
1.03194	-0.040815		1.1702	0.110655		1.13139	-0.0984295		0.987667	0.0888367
1.03183	-0.068663		1.17041	0.103017		1.13121	-0.0843777		0.987786	0.0331408
1.03171	-0.0576771		1.17061	0.106327		1.13112	-0.0044107		0.987798	-0.0212776
1.03164	-0.0068355		1.17077	0.0541362		1.13116	0.0461754		0.987773	-0.00441556
1.03166	0.0215235		1.17088	0.0610101		1.13131	0.102893		0.987786	0.0178117
1.03173	0.057036		1.17107	0.131022		1.13148	0.0658478		0.987797	-0.00671493
1.03182	0.0340423		1.17127	0.0734849		1.13152	-0.0148857		0.98781	0.0201111
1.03185	-0.0014702		1.17132	-0.025041		1.13153	0.0208823		0.987916	0.0890922
1.03194	0.091782		1.17125	-0.042353		1.13159	0.0420876		0.988086	0.084238
1.03219	0.164851		1.1712	-0.0128207		1.13163	-0.0064546		0.98816	-0.00850333
1.0325	0.152332		1.17122	0.0414067		1.13156	-0.0580627		0.988121	-0.0309861
1.03277	0.123973		1.17135	0.0923245		1.1315	-0.0054327		0.988153	0.0635436
1.03291	0.0136034		1.17157	0.124148		1.13157	0.0755563		0.988388	0.176979
1.03289	-0.0305956		1.1718	0.111164		1.13172	0.0791331		0.98871	0.153219
1.03285	-0.006069		1.17196	0.0594825		1.13185	0.0517961		0.988932	0.0740185
1.03287	0.0248448		1.17208	0.0561729		1.13194	0.0436206		0.989069	0.0660985
1.03295	0.056014		1.17222	0.0877419		1.13205	0.0678917		0.989165	0.0323744
1.03303	0.0199905		1.17229	-0.0097656		1.13221	0.0998274		0.989171	-0.0266428
1.03304	-0.0053025		1.17223	-0.0550825		1.13238	0.0668698		0.989119	-0.0266428
1.03307	0.038641		1.17222	0.0416613		1.13248	0.0357005		0.989034	-0.0606224
1.03318	0.0715986		1.1723	0.0391154		1.13256	0.0466864		0.988878	-0.0986898
1.03331	0.0578024		1.17235	0.0184937		1.13262	0.0150062		0.988764	-0.0177008
1.03339	0.0248448		1.1724	0.0330053		1.13258	-0.052442		0.988812	0.0663539
1.03341	-0.005558		1.17247	0.0352966		1.1325	-0.0348135		0.988925	0.0497474
1.03339	-0.0078574		1.17257	0.067884		1.13253	0.0696801		0.988991	0.0175562
1.03339	6.2668e-05		1.1727	0.066611		1.13268	0.0834763		0.989053	0.0461706
1.03336	-0.0226756		1.17276	-0.0018734		1.13273	-0.0317477		0.989166	0.0694198
1.03333	-0.0132226		1.17277	0.00881935		1.1326	-0.0994514		0.989287	0.0548571
1.03339	0.0759419		1.17282	0.0444618		1.13247	-0.0368574		0.989357	0.0162788
1.03356	0.0981691		1.17289	0.0268952		1.1325	0.06176		0.989312	-0.0618998
1.03369	0.0355752		1.17294	0.0190029		1.13261	0.0589497		0.989207	-0.0458042
1.0338	0.0769638		1.17295	-0.0067106		1.13266	-0.0072211		0.989192	0.0298195
1.03399	0.119374		1.17291	-0.0275869		1.13263	-0.0253606		0.989281	0.0617552
1.03418	0.0710877		1.1729	0.0103469		1.13264	0.0379999		0.989432	0.0931799
1.03428	0.0279106		1.17299	0.0813772		1.13277	0.0908854		0.989611	0.0898586
1.03427	-0.0331505		1.17319	0.128221		1.13297	0.118733		0.989742	0.0443822
1.03419	-0.0456693		1.17343	0.110655		1.1332	0.108003		0.989795	0.00989163
1.03417	0.0248448		1.17357	0.0340236		1.13335	0.0507741		0.989808	0.00299351
1.03422	0.0261222		1.17358	-0.0219859		1.13343	0.025992		0.98982	0.0101471
1.03423	-0.0188433		1.17354	-0.01944		1.1335	0.0487303		0.989893	0.0640546
1.03427	0.0608682		1.17352	-0.0028917		1.13358	0.0311018		0.989973	0.0183227
1.0344	0.074409		1.17356	0.044971		1.13361	-0.0008339		0.989978	-0.013613
1.03442	-0.0556332		1.17367	0.0742487		1.1336	0.000188		0.990054	0.0908806
1.03433	-0.0339169		1.17382	0.0785767		1.13356	-0.0422226		0.990265	0.125627
1.03436	0.0647005		1.17402	0.117274		1.13349	-0.0307258		0.990389	0.00120512
1.03453	0.104556		1.17419	0.066611		1.13352	0.0551174		0.990276	-0.116574
1.03467	0.0445172		1.17425	-0.0138391		1.13356	-0.0077321		0.990076	-0.0887258
1.03469	-0.0288072		1.17421	-0.0184217		1.13351	-0.0432446		0.989994	0.0050374
1.03465	-0.0165439		1.17421	0.0146749		1.13346	-0.0069656		0.990082	0.0850044
1.03465	0.0210125		1.17431	0.0836685		1.13343	-0.0253606		0.990276	0.113874
1.0347	0.0289325		1.17451	0.126694		1.1334	-0.0084985		0.990423	0.0362066
1.03478	0.0496269		1.17471	0.0788313		1.13338	-0.0079875		0.990447	-0.0115692
1.03488	0.0598463		1.17484	0.0513357		1.13336	-0.0205063		0.990461	0.0259872
1.03494	0.00363947		1.1749	0.0098377		1.13338	0.0489858		0.990516	0.0308414
1.03493	-0.0122006		1.17486	-0.0515182		1.13352	0.0908854		0.990558	0.0119355
1.03492	-0.0017257		1.17477	-0.0359883		1.13365	0.0405547		0.990606	0.0367176
1.03495	0.0268887		1.17474	0.0006725		1.13367	-0.0138637		0.990754	0.114896
1.035	0.0332758		1.17472	-0.023768		1.13366	-0.0056882		0.990976	0.112597
1.03509	0.0503933		1.17464	-0.0561008		1.13367	0.0190939		0.991066	-0.0197447
1.0352	0.0700657		1.17456	-0.0273323		1.13371	0.0211378		0.990961	-0.0882148
1.03538	0.108899		1.17456	0.0327507		1.13372	-0.0049217		0.990841	-0.0348184
1.0356	0.117331		1.17465	0.0594825		1.13371	-0.0046662		0.990788	-0.0189782
1.0358	0.0887162		1.17481	0.0971617		1.13373	0.0183275		0.990796	0.0272647
1.03602	0.133426		1.17496	0.0633014		1.13374	-0.0074766		0.990872	0.0497474
1.03626	0.113498		1.17504	0.012129		1.13366	-0.0698151		0.990914	-0.00671493
1.03641	0.0396629		1.17504	-0.0120569		1.13353	-0.0608731		0.990924	0.0173007
1.03645	0.00287301		1.17498	-0.0418438		1.13342	-0.0598511		0.990997	0.057412
1.03645	-0.0014702		1.17493	-0.0112932		1.13325	-0.115547		0.991057	0.00427095
1.03647	0.0222899		1.17492	0.00449133		1.13298	-0.154892		0.990981	-0.0818277
1.03659	0.10149		1.1749	-0.0288598		1.1327	-0.137519		0.990764	-0.1411
1.03685	0.15923		1.17487	-0.002128		1.13252	-0.0432446		0.990509	-0.119384
1.03714	0.139047		1.17492	0.0485352		1.13253	0.0540955		0.990413	0.0208775
1.03736	0.083351		1.17499	0.0309686		1.13261	0.027014		0.990564	0.133547
1.03745	0.011815		1.17504	0.0200213		1.13258	-0.0595956		0.990778	0.0857709
1.03743	-0.0295737		1.17509	0.0253676		1.1325	-0.0192289		0.990877	0.0150013
1.03742	0.020757		1.17519	0.0844322		1.13252	0.0372334		0.990924	0.0341628
1.03749	0.0434952		1.17539	0.11982		1.13253	-0.0299593		0.991004	0.0466816
1.03754	0.0148808		1.17553	0.0149295		1.13242	-0.0764577		0.99101	-0.0396726
1.03763	0.0708322		1.17545	-0.092507		1.13231	-0.0368574		0.990886	-0.0874484
1.03779	0.0989356		1.17532	-0.0370067		1.13227	-0.0049217		0.990767	-0.0343074
1.03792	0.03021		1.17534	0.0582096		1.13226	-0.0102869		0.990812	0.0804057
1.03794	-0.0099013		1.17551	0.108873		1.1322	-0.045033		0.990989	0.100589
1.03794	0.0082382		1.17571	0.0971617		1.13206	-0.0999624		0.991143	0.056901
1.03802	0.0761974		1.17583	0.026386		1.13187	-0.0984295		0.991244	0.0466816
1.03822	0.134448		1.17587	0.0131474		1.13177	-0.0023669		0.991262	-0.0284312
1.03845	0.10149		1.17586	-0.020713		1.13182	0.05384		0.991124	-0.113252
1.03866	0.111454		1.17581	-0.0268231		1.13191	0.0377444		0.990885	-0.130626
1.03894	0.171493		1.17587	0.0877419		1.13198	0.0321237		0.990693	-0.0667541
1.03921	0.108133		1.1761	0.144515		1.13205	0.0482193		0.990648	0.021133
1.03935	0.0307209		1.17631	0.0681386		1.1322	0.097017		0.990717	0.0497474
1.03941	0.0368526		1.17641	0.0324961		1.13234	0.05384		0.990873	0.110042
1.03951	0.0606128		1.17646	0.0228217		1.13241	0.0178165		0.991093	0.115407
1.03963	0.0595908		1.17647	-0.0148574		1.13251	0.0791331		0.991237	0.0313524
1.03974	0.0593353		1.17646	0.00831016		1.13264	0.0571613		0.991242	-0.0263873
1.03988	0.0864168		1.1766	0.129495		1.13266	-0.0406897		0.9912	-0.0164234
1.04004	0.074409		1.17689	0.174557		1.13258	-0.034558		0.99121	0.0270092
1.04013	0.0194796		1.17713	0.0645743		1.13257	0.0160281		0.991273	0.0369731
1.0402	0.0498824		1.17714	-0.0499907		1.13263	0.052818		0.991325	0.0167897
1.04029	0.0442617		1.17705	-0.0385342		1.13269	0.00453126		0.991418	0.0786173
1.04032	-0.0219091		1.17702	0.00118168		1.13264	-0.0580627		0.99161	0.118218
1.04027	-0.0224201		1.17704	0.0179845		1.13253	-0.0478433		0.991792	0.0678869
1.04028	0.0337868		1.17713	0.0795951		1.13244	-0.0419671		0.991849	-0.00978077
1.04037	0.0516708		1.17721	0.00270921		1.13234	-0.0710925		0.991808	-0.0322635
1.04048	0.0624012		1.17712	-0.101927		1.13221	-0.0590847		0.991815	0.0397835
1.04063	0.092293		1.17698	-0.0334424		1.13214	-0.0061991		0.991916	0.0637991
1.0408	0.0864168		1.17695	0.00245462		1.13217	0.0288024		0.991994	0.0160233
1.04098	0.0948478		1.17692	-0.0321695		1.13227	0.080155		0.99202	0.0104026
1.04118	0.107622		1.17689	0.00143627		1.13243	0.080155		0.992099	0.0699308
1.04135	0.0703212		1.17698	0.0823955		1.13255	0.0425986		0.992248	0.083216
1.04143	0.0049169		1.17712	0.0627922		1.13263	0.0433651		0.992383	0.0548571
1.04142	-0.0101568		1.17713	-0.0471902		1.13273	0.0574168		0.99247	0.0344182
1.0414	-0.00658		1.177	-0.0927616		1.13287	0.0791331		0.992579	0.0770844
1.04136	-0.0344279		1.17685	-0.0596651		1.13302	0.080155		0.992767	0.115407
1.04139	0.0611237		1.1768	0.0116198		1.13316	0.0673807		0.992977	0.0998226
1.04157	0.118863		1.17685	0.0352966		1.13333	0.0988055		0.993136	0.0622662
1.04169	0.0084937		1.17691	0.0322415		1.13349	0.0696801		0.993204	0.00733678
1.04164	-0.0627868		1.17694	-0.0077289		1.13358	0.0236927		0.993213	0.00197158
1.04156	-0.0127116		1.17691	-0.0179125		1.13362	0.0173055		0.993273	0.0602223
1.04163	0.08284		1.17694	0.0482806		1.13366	0.0224153		0.993386	0.0546016
1.04184	0.133937		1.17704	0.0528632		1.13369	0.0037648		0.993396	-0.0437604
1.04206	0.0871833		1.1771	0.0098377		1.13364	-0.0509091		0.993244	-0.111719
1.04215	0.00951564		1.17713	0.01773		1.13352	-0.070837		0.99307	-0.0667541
1.04217	0.00977113		1.17715	0.0100923		1.13342	-0.0389013		0.993034	0.0298195
1.04225	0.0639341		1.17717	0.00703722		1.13342	0.0420876		0.993113	0.0512803
1.04241	0.108899		1.17719	0.0123836		1.13347	0.0147507		0.993107	-0.0575566
1.04261	0.0887162		1.17714	-0.0604288		1.13345	-0.0399232		0.992966	-0.0869374
1.0427	0.00721627		1.17706	-0.023768		1.1334	-0.0067101		0.992887	0.00631483
1.04266	-0.0449028		1.17708	0.048026		1.13343	0.0326347		0.992989	0.0982897
1.04262	-0.005558		1.17715	0.016457		1.1335	0.0456644		0.993121	0.0364621
1.04268	0.0715986		1.17711	-0.0599197		1.1336	0.0569058		0.993105	-0.0529578
1.04282	0.0680218		1.17697	-0.0815597		1.13371	0.0530735		0.992988	-0.0662431
1.04289	0.00312849		1.17692	0.0340236		1.1338	0.036467		0.992832	-0.0938355
1.04288	-0.0122006		1.177	0.0411521		1.1339	0.0689136		0.992709	-0.0322635
1.04286	-0.005558		1.17699	-0.0446443		1.1341	0.135084		0.992779	0.104166
1.04288	0.0309764		1.17695	0.00321839		1.13435	0.123077		0.992972	0.0934354
1.04297	0.0532037		1.177	0.0498082		1.13455	0.0763227		0.993062	-0.00134974
1.04306	0.0388965		1.17703	-0.0181671		1.13469	0.0643149		0.993031	-0.0299641
1.04313	0.0409404		1.17702	0.00907393		1.13473	-0.0174405		0.99298	-0.0228105
1.04325	0.0754309		1.17709	0.0561729		1.13461	-0.102773		0.992994	0.0374841
1.04335	0.0314874		1.17719	0.0508265		1.13439	-0.131643		0.993079	0.0489809
1.0434	0.0197351		1.17725	0.0098377		1.13415	-0.112226		0.993131	0.00427095
1.04349	0.0669999		1.17725	-0.016385		1.13403	-0.0041553		0.993131	-0.00339361
1.04361	0.0624012		1.17725	0.022058		1.13409	0.0661033		0.993098	-0.0309861
1.04374	0.0692993		1.17732	0.052354		1.13418	0.0201159		0.9931	0.0333963
1.04391	0.101235		1.17747	0.0997076		1.1342	-0.0026223		0.993202	0.0712082
1.04408	0.0787522		1.17768	0.112182		1.13425	0.054351		0.993284	0.012702
1.04418	0.0169247		1.17786	0.0757762		1.13439	0.0929293		0.99333	0.0341628
1.04418	-0.0170549		1.17801	0.0711936		1.13458	0.103915		0.993445	0.0839825
1.0442	0.0422178		1.17811	0.0360603		1.1348	0.114901		0.993641	0.116685
1.04431	0.065978		1.17821	0.0633014		1.13501	0.104682		0.993833	0.0791282
1.04439	0.0238228		1.17833	0.0620284		1.13519	0.0778556		0.993909	-0.00134974
1.04445	0.0373636		1.17836	-0.0298782		1.13533	0.0648259		0.99387	-0.0386506
1.04458	0.0882052		1.1783	-0.028096		1.13545	0.0599716		0.993817	-0.0156569
1.04472	0.0590799		1.17833	0.056682		1.13553	0.0262475		0.993821	0.020622
1.04482	0.0406849		1.17844	0.052354		1.13553	-0.0284264		0.993867	0.0262427
1.0449	0.047583		1.17845	-0.0400617		1.13548	-0.0217838		0.993941	0.0489809
1.04496	0.00568334		1.17834	-0.075195		1.13548	0.0137287		0.994068	0.0811721
1.04501	0.0501378		1.17825	-0.0128207		1.13552	0.0367224		0.994203	0.057412
1.04518	0.11963		1.17824	-0.000855		1.13563	0.0745343		0.994278	0.0193446
1.04531	0.0189686		1.17824	0.00041791		1.13578	0.0778556		0.994323	0.0264982
1.04524	-0.0934451		1.1783	0.0559183		1.13594	0.0893525		0.994422	0.0750405
1.04514	-0.0037696		1.17845	0.10149		1.13608	0.0454089		0.994624	0.131758
1.04523	0.0887162		1.17865	0.106327		1.13605	-0.0754357		0.994852	0.101611
1.04536	0.0432397		1.17888	0.133313		1.13585	-0.123722		0.994946	-0.0054375
1.04537	-0.0303401		1.17917	0.155463		1.13563	-0.108904		0.994926	-0.015146
1.04535	0.0115595		1.17944	0.126439		1.13547	-0.0506536		0.994987	0.0778508
1.0454	0.0427288		1.1796	0.0332599		1.13543	0.0134733		0.995157	0.0965013
1.04545	0.00261752		1.17956	-0.069594		1.13543	-0.0128418		0.995257	0.00554838
1.04544	-0.0142445		1.17946	-0.0326786		1.13542	-0.0054327		0.995198	-0.0652212
1.04541	-0.015522		1.17946	0.029441		1.13546	0.0548619		0.995103	-0.03303
1.04545	0.0583134		1.17952	0.0327507		1.13558	0.0581832		0.995121	0.0520468
1.04565	0.142879		1.17961	0.0559183		1.13574	0.110813		0.995232	0.0612443
1.04591	0.122696		1.17973	0.0739941		1.136	0.160378		0.995327	0.0356957
1.04603	0.00747175		1.1799	0.100981		1.13632	0.163443		0.995376	0.0150013
1.04598	-0.0625313		1.18014	0.142479		1.1366	0.120777		0.995409	0.0193446
1.04592	0.0013401		1.18036	0.0831593		1.13673	0.0157726		0.995443	0.0147459
1.04597	0.0511598		1.18045	0.00220003		1.13669	-0.0606176		0.995449	-0.00850333
1.04602	0.00236204		1.18043	-0.0153666		1.13662	-0.0113089		0.995455	0.0150013
1.04597	-0.0615094		1.18036	-0.05661		1.13662	0.0111739		0.995518	0.0494919
1.04583	-0.0773495		1.18027	-0.0382796		1.13655	-0.0820784		0.995596	0.0303305
1.04571	-0.0482241		1.18027	0.0340236		1.13638	-0.0884655		0.995676	0.0517913
1.04573	0.0692993		1.1804	0.1076		1.13628	-0.0166741		0.995798	0.0724856
1.04592	0.128827		1.18067	0.161318		1.13624	-0.0179515		0.995889	0.021133
1.04606	0.0141144		1.18096	0.137896		1.13622	-0.008243		0.995943	0.0336518
1.04606	-0.0137336		1.18122	0.128221		1.13624	0.0344231		0.996081	0.107743
1.04608	0.0394074		1.18149	0.14757		1.13634	0.0602271		0.996267	0.0824496
1.04612	-0.0027477		1.1817	0.066611		1.13646	0.062271		0.996382	0.0362066
1.04605	-0.0735172		1.18177	0.00270921		1.13657	0.0479638		0.996478	0.0620107
1.04592	-0.0543558		1.18173	-0.0398071		1.13664	0.0300798		0.996627	0.0901141
1.04589	0.0199905		1.18162	-0.0754496		1.13671	0.0351895		0.996811	0.0982897
1.04599	0.0879497		1.18148	-0.0591559		1.13673	-0.0054327		0.996962	0.0561345
1.04616	0.0784968		1.18135	-0.0792684		1.13668	-0.0447775		0.99703	0.0134684
1.04628	0.0498824		1.18122	-0.0494815		1.13662	-0.0210173		0.99703	-0.0128466
1.04635	0.0210125		1.18121	0.0368241		1.1366	0.00274285		0.997019	0.000949636
1.04638	0.00644981		1.18133	0.080868		1.13663	0.0249701		0.997046	0.0272647
1.04635	-0.0295737		1.18147	0.0655927		1.13667	0.0142397		0.997108	0.0362066
1.04624	-0.0906347		1.18156	0.029441		1.13667	-0.0113089		0.997107	-0.0378842
1.0461	-0.0464357		1.18163	0.0355512		1.13667	0.00759708		0.996997	-0.0741631
1.04606	0.00389495		1.18168	0.0225671		1.13673	0.0558839		0.996932	0.00759226
1.04608	0.0102821		1.18168	-0.0252956		1.13681	0.0311018		0.997001	0.0630326
1.04614	0.0498824		1.18163	-0.028096		1.13685	-0.000323		0.997062	-0.000327791
1.04622	0.0365971		1.1816	-0.0039101		1.13685	0.00989645		0.997031	-0.0317525
1.04627	0.0166692		1.18159	0.00194544		1.13684	-0.0274045		0.997031	0.0321189
1.04634	0.055503		1.18164	0.044971		1.13675	-0.0659828		0.997138	0.0768289
1.04642	0.0222899		1.18179	0.102508		1.13668	0.00044348		0.997286	0.074785
1.0464	-0.0372382		1.18202	0.141969		1.13674	0.0563948		0.997429	0.0714637
1.04635	-0.0124561		1.18231	0.150116		1.13685	0.0535845		0.997567	0.0706972
1.04636	0.0174357		1.18255	0.0979254		1.13696	0.0607381		0.997694	0.0589449
1.04636	-0.0196097		1.18269	0.0472623		1.13709	0.0724904		0.997813	0.0630326
1.04629	-0.0538448		1.18269	-0.0543187		1.13723	0.0770892		0.997887	0.0124465
1.04621	-0.0262524		1.18255	-0.088179		1.13732	0.0109184		0.99789	-0.00926979
1.0462	0.0146254		1.18243	-0.0303873		1.13732	-0.0141192		0.997912	0.0316079
1.04626	0.0524372		1.18239	-0.0112932		1.13734	0.0420876		0.998005	0.0635436
1.04637	0.0567805		1.18236	-0.0158758		1.13742	0.0328902		0.998131	0.0663539
1.04652	0.0999576		1.18235	0.00576428		1.13742	-0.0240831		0.998257	0.0617552
1.04675	0.130105		1.18245	0.095125		1.13737	-0.0322587		0.998321	0.00375998
1.04695	0.0825845		1.18261	0.0650835		1.13732	-0.0128418		0.998297	-0.0274093
1.04709	0.0542256		1.18262	-0.0497361		1.13728	-0.035069		0.998232	-0.0399281
1.0472	0.0575469		1.18253	-0.0451535		1.1372	-0.0442665		0.998118	-0.0769735
1.04733	0.0782413		1.18252	0.0370787		1.13714	-0.0153966		0.997987	-0.0567901
1.04752	0.114009		1.1826	0.0373333		1.13713	-0.0013449		0.997889	-0.0437604
1.04771	0.0795187		1.18263	-0.0044193		1.13713	0.00120994		0.99778	-0.067265
1.04781	0.0309764		1.18261	-0.015112		1.13717	0.0451535		0.997658	-0.058323
1.04787	0.0273996		1.18256	-0.0326786		1.13728	0.0648259		0.997517	-0.08566
1.04794	0.039152		1.18255	0.0192575		1.1374	0.0635484		0.997289	-0.147743
1.04804	0.0726206		1.18267	0.103781		1.13749	0.0267585		0.997017	-0.131136
1.04819	0.07492		1.18286	0.0867235		1.1375	-0.0187179		0.996867	-0.0225551
1.04829	0.0317429		1.18295	0.00729181		1.13748	-0.0064546		0.996864	0.0201111
1.04835	0.0230564		1.18291	-0.0403163		1.13754	0.0714685		0.996889	0.00529289
1.04839	0.0261222		1.18282	-0.0583921		1.13765	0.0377444		0.996939	0.0456596
1.04843	0.0110486		1.18275	-0.0092565		1.13766	-0.0222947		0.997085	0.103399
1.0484	-0.041837		1.18277	0.030714		1.13773	0.090119		0.99729	0.107232
1.04829	-0.0704514		1.18287	0.0650835		1.13792	0.108003		0.997449	0.055879
1.04821	-0.0073464		1.183	0.0663564		1.13803	0.00325383		0.997509	0.00554838
1.04824	0.0284216		1.18304	-0.0214767		1.13796	-0.0759467		0.997535	0.0208775
1.0483	0.039152		1.18298	-0.0357337		1.13781	-0.0779906		0.9976	0.0454041
1.04838	0.0373636		1.183	0.049299		1.13769	-0.0442665		0.997658	0.0142349
1.04844	0.0248448		1.18313	0.0869781		1.13762	-0.027149		0.997679	0.0068258
1.04853	0.0662334		1.1833	0.085196		1.13763	0.035956		0.997711	0.0262427
1.0487	0.114009		1.18341	0.0309686		1.13771	0.0523071		0.997785	0.0489809
1.0489	0.0897381		1.18344	-0.0069652		1.13779	0.0219043		0.997915	0.0847489
1.04896	-0.0295737		1.18349	0.0668656		1.13783	0.0285469		0.9981	0.104932
1.04885	-0.0819482		1.18364	0.0859598		1.13789	0.0308463		0.998306	0.105954
1.04868	-0.0921677		1.18382	0.0976709		1.13794	0.0139842		0.998501	0.0936909
1.04849	-0.101621		1.18396	0.0482806		1.13795	-0.0013449		0.998641	0.0494919
1.04834	-0.0548667		1.18401	-0.0054376		1.138	0.052818		0.998706	0.0167897
1.04832	0.0332758		1.18406	0.0582096		1.1381	0.0471974		0.998725	0.00324901
1.04847	0.120652		1.18422	0.109382		1.13814	-0.0036443		0.998711	-0.0182118
1.04877	0.187078		1.18432	-0.005183		1.13811	-0.0230612		0.9987	0.0068258
1.04907	0.123207		1.18419	-0.131205		1.13804	-0.0555079		0.99878	0.0758069
1.0492	0.0136034		1.18393	-0.133241		1.13794	-0.0465659		0.998953	0.101356
1.04921	-0.0047916		1.18378	-0.0242772		1.13782	-0.0756912		0.999095	0.0441267
1.04922	0.0102821		1.18384	0.0900332		1.13758	-0.170987		0.999126	-0.0125911
1.04923	-0.0017257		1.18403	0.104799		1.13721	-0.209821		0.999108	-0.00620397
1.04919	-0.0403041		1.18419	0.0543908		1.13687	-0.137519		0.999174	0.073763
1.04913	-0.0211426		1.18428	0.03937		1.13664	-0.088721		0.999351	0.107743
1.04914	0.0388965		1.18435	0.0335145		1.13649	-0.0728809		0.999469	0.0132129
1.04923	0.0503933		1.18439	0.00805558		1.13643	0.0162836		0.999443	-0.0399281
1.04934	0.0629121		1.18437	-0.0344608		1.13655	0.102382		0.999444	0.0410609
1.04951	0.113754		1.18429	-0.0454081		1.13677	0.126398		0.999607	0.125627
1.04974	0.115798		1.1843	0.0559183		1.13695	0.0558839		0.999835	0.107998
1.04992	0.0718541		1.18444	0.0874873		1.13695	-0.0496317		1.00002	0.0793837
1.05006	0.0700657		1.1845	-0.0258047		1.13681	-0.0968965		1.0002	0.106465
1.05019	0.0672554		1.18442	-0.0504999		1.13663	-0.0922978		1.00041	0.112086
1.05027	0.0084937		1.18436	-0.010784		1.13648	-0.0585737		1.00062	0.100078
1.05023	-0.0500125		1.18436	0.00678263		1.13643	0.00580869		1.0008	0.084238
1.05012	-0.0581881		1.18443	0.0658473		1.13647	0.0357005		1.00096	0.0781063
1.05006	-0.0017257		1.18458	0.0854506		1.13646	-0.0432446		1.00107	0.0313524
1.05017	0.112476		1.18472	0.0559183		1.13633	-0.0879545		1.00105	-0.0468262
1.05035	0.0731316		1.18482	0.0464985		1.13624	-0.0026223		1.00092	-0.0828497
1.05031	-0.116439		1.18488	0.0182391		1.13634	0.0993164		1.00082	-0.0251099
1.05007	-0.12768		1.1849	-0.0026372		1.13654	0.10136		1.00082	0.021133
1.04994	-0.0070909		1.18492	0.0291864		1.13664	0.00427576		1.00083	-0.00518202
1.04995	0.0187131		1.18499	0.0431889		1.13662	-0.0212728		1.00083	0.00708129
1.05001	0.0422178		1.18515	0.11651		1.13658	-0.018207		1.00084	-0.0021162
1.0501	0.0524372		1.18538	0.116256		1.13657	0.00402028		1.00085	0.0132129
1.05017	0.0128369		1.18551	0.0248584		1.13663	0.0576723		1.00088	0.0218995
1.05022	0.0409404		1.18555	0.0134019		1.13673	0.0469419		1.00092	0.0129575
1.05029	0.0314874		1.18562	0.0584642		1.13681	0.0323792		1.00096	0.0364621
1.05035	0.0253557		1.18575	0.0773038		1.13687	0.0321237		1.00105	0.0471925
1.05045	0.0843729		1.18587	0.0462439		1.13695	0.0451535		1.00114	0.0443822
1.05063	0.0956143		1.18589	-0.0331878		1.13703	0.0408102		1.00124	0.065843
1.05073	0.00312849		1.18579	-0.060938		1.13706	-0.0105424		1.00139	0.0839825
1.05068	-0.0515454		1.1857	-0.0329332		1.13704	-0.0084985		1.00155	0.0763179
1.05062	-0.0116897		1.1857	0.0304594		1.13705	0.0104074		1.00168	0.0599668
1.05066	0.0567805		1.18581	0.0841777		1.13709	0.0369779		1.00177	0.0328853
1.05075	0.0371081		1.18591	0.0197667		1.13721	0.0844983		1.00177	-0.0340519
1.05081	0.0210125		1.1859	-0.0291144		1.1373	0.00708612		1.00168	-0.0618998
1.05088	0.0506488		1.18589	0.0187483		1.13728	-0.0248496		1.00157	-0.0463152
1.05092	-0.0114342		1.186	0.0857052		1.13731	0.0571613		1.00147	-0.0542353
1.05089	-0.0216536		1.18619	0.116256		1.13741	0.0382554		1.00142	0.0014606
1.05089	0.0253557		1.1864	0.0986892		1.13749	0.0420876		1.00147	0.0492364
1.05096	0.0440062		1.18654	0.0383517		1.13763	0.102382		1.00156	0.0446377
1.05101	0.0115595		1.1866	0.0268952		1.1378	0.0745343		1.00166	0.055879
1.05106	0.038641		1.18668	0.0594825		1.13788	0.0116849		1.00173	0.020622
1.0512	0.105067		1.18677	0.0233309		1.13786	-0.0322587		1.00171	-0.0437604
1.05139	0.0925485		1.18674	-0.0471902		1.13777	-0.0636834		1.00171	0.0448932
1.05154	0.0585689		1.1867	-0.0023826		1.13767	-0.0363464		1.00185	0.0993116
1.05164	0.0401739		1.1868	0.108109		1.13766	0.0231817		1.00195	-0.000327791
1.05174	0.0657225		1.18699	0.0885057		1.13773	0.0540955		1.00188	-0.0664986
1.05186	0.0583134		1.18708	0.00831016		1.13782	0.0321237		1.00182	0.00529289
1.05192	0.00210656		1.18709	-0.0031463		1.13789	0.0413212		1.00192	0.0949684
1.05194	0.0176912		1.18716	0.0773038		1.13796	0.0282914		1.00209	0.0798947
1.05202	0.0634231		1.18739	0.157499		1.13797	-0.0161631		1.00224	0.0750405
1.05211	0.0243338		1.18768	0.142479		1.13792	-0.0314922		1.00243	0.119495
1.05212	-0.0101568		1.18793	0.114728		1.13788	-0.0156521		1.00266	0.108254
1.05214	0.0312319		1.18814	0.0943612		1.13784	-0.0263825		1.00287	0.107232
1.05225	0.0774748		1.18835	0.117274		1.13777	-0.0417116		1.00303	0.0627772
1.05237	0.0503933		1.18855	0.0902878		1.1377	-0.0284264		1.0031	0.00478192
1.05244	0.0171802		1.18865	0.0167116		1.13767	-0.0054327		1.00313	0.0280311
1.05248	0.029699		1.18873	0.056682		1.1377	0.0431096		1.00323	0.0722301
1.05257	0.0624012		1.18881	0.0296956		1.13779	0.0474528		1.00331	0.0119355
1.0527	0.0690438		1.18883	-0.0105294		1.13789	0.0525626		1.00326	-0.0664986
1.05281	0.0468165		1.18881	-0.0041647		1.13795	0.0116849		1.0032	0.00324901
1.05287	0.0143699		1.18878	-0.0303873		1.13797	0.00580869		1.00324	0.0464261
1.05292	0.0330203		1.18871	-0.0420984		1.138	0.026503		1.00329	-0.00313813
1.05308	0.134193		1.18866	-0.0090019		1.13803	-0.000323		1.00327	-0.0164234
1.05345	0.242774		1.1887	0.0541362		1.13805	0.0188384		1.00323	-0.0276648
1.05389	0.202152		1.18892	0.168192		1.13808	0.0178165		1.00317	-0.0243434
1.05416	0.0792632		1.18927	0.191105		1.13809	-0.0069656		1.00313	-0.0166789
1.05421	-0.0280407		1.18959	0.139423		1.13805	-0.0406897		1.00312	0.00657032
1.05411	-0.0707068		1.18983	0.106327		1.13795	-0.0560188		1.00313	-0.0054375
1.05397	-0.0799043		1.19	0.0683931		1.13783	-0.0652163		1.00314	0.0244543
1.05379	-0.102132		1.19009	0.0235855		1.13773	-0.0424781		1.00327	0.100589
1.05365	-0.0449028		1.19014	0.0240947		1.13769	0.000188		1.00341	0.0523023
1.05365	0.0473275		1.19028	0.120838		1.13764	-0.0493762		1.00344	-0.0256209
1.05377	0.07492		1.19062	0.222419		1.13751	-0.08029		1.00339	-0.0266428
1.05389	0.0468165		1.191	0.171756		1.13744	0.0037648		1.00331	-0.0601114
1.05397	0.0342977		1.19122	0.0464985		1.13748	0.0387663		1.00318	-0.0690534
1.05407	0.073898		1.19126	-0.0003459		1.13752	0.00299834		1.0031	-0.0154014
1.05425	0.110433		1.19131	0.0531178		1.13756	0.0392773		1.00317	0.0880702
1.05442	0.0618902		1.1914	0.0386062		1.13765	0.0469419		1.00339	0.135846
1.05446	-0.0221646		1.19135	-0.0975988		1.13768	-0.0115643		1.00355	0.0351847
1.05436	-0.0753056		1.19112	-0.129677		1.13761	-0.0583182		1.00351	-0.0746741
1.05424	-0.0484796		1.19094	-0.05661		1.13746	-0.100729		1.00333	-0.117851
1.05421	0.0136034		1.19088	-0.0092565		1.13727	-0.0922978		1.00313	-0.0800393
1.05429	0.0687883		1.19088	0.0108561		1.13715	-0.0312367		1.00306	0.00299351
1.05442	0.0639341		1.19097	0.0859598		1.13707	-0.0432446		1.00306	-0.00671493
1.05448	-0.0017257		1.19117	0.114474		1.13698	-0.0549969		1.00302	-0.0317525
1.05449	0.00977113		1.19132	0.0424251		1.13694	0.0155171		1.003	0.012191
1.05458	0.0897381		1.19143	0.072212		1.137	0.044387		1.00307	0.065843
1.05477	0.0961253		1.19164	0.141715		1.13709	0.0535845		1.00321	0.0781063
1.05491	0.0501378		1.19191	0.131277		1.13722	0.0778556		1.00333	0.0425938
1.05499	0.029699		1.19212	0.0885057		1.13729	-0.0033888		1.00338	0.00273803
1.05508	0.0629121		1.19223	0.0246039		1.13728	-0.0174405		1.00338	0.00299351
1.05517	0.0355752		1.19226	0.00321839		1.13738	0.129464		1.00338	-0.00722591
1.0552	-0.0088793		1.19233	0.0617738		1.13772	0.210964		1.00337	-0.00237168
1.05524	0.0460501		1.19246	0.0762854		1.13803	0.106726		1.00338	0.00989163
1.05535	0.0723651		1.19264	0.11371		1.1381	-0.0299593		1.00339	-7.23087e-05
1.05547	0.0450281		1.19293	0.17532		1.1381	0.0313573		1.00337	-0.0200002
1.05554	0.0266332		1.19317	0.0739941		1.13828	0.145048		1.00339	0.0436157
1.05557	0.0133479		1.19318	-0.069594		1.13852	0.106981		1.00351	0.0765734
1.0556	0.0125815		1.19303	-0.083851		1.13863	-0.000323		1.00361	0.0331408
1.05561	-0.0053025		1.1929	-0.0420984		1.13863	0.00580869		1.00365	0.0014606
1.05562	0.020246		1.19286	-0.0041647		1.13872	0.0847537		1.00363	-0.0225551
1.05574	0.104556		1.19289	0.0391154		1.13888	0.0837318		1.00358	-0.0228105
1.05597	0.128061		1.193	0.0750124		1.13898	0.0121958		1.00351	-0.0486146
1.05619	0.0925485		1.19311	0.0332599		1.13895	-0.0404342		1.00347	0.00452644
1.05631	0.0319984		1.19314	0.00474592		1.13891	0.0019764		1.00362	0.144277
1.05633	-0.0078574		1.1932	0.0467531		1.13897	0.0561394		1.0039	0.145299
1.05634	0.0133479		1.19339	0.149098		1.13911	0.0880751		1.0041	0.0640546
1.05639	0.0371081		1.19365	0.11702		1.13932	0.127675		1.00421	0.0464261
1.05648	0.0537147		1.19373	-0.029369		1.13954	0.0924183		1.0043	0.0423383
1.05657	0.039152		1.19362	-0.0813051		1.13962	-0.0084985		1.00438	0.0418273
1.05659	-0.0088793		1.19351	-0.038025		1.13958	-0.0325142		1.00446	0.0387615
1.05654	-0.0523119		1.19348	0.00678263		1.13953	-0.0115643		1.00453	0.0374841
1.05644	-0.041837		1.19351	0.0225671		1.1395	-0.0222947		1.00463	0.0643101
1.05642	0.0233118		1.19349	-0.0405709		1.13943	-0.0470768		1.00473	0.0410609
1.05653	0.0851394		1.19337	-0.083851		1.13933	-0.0552524		1.00479	0.00989163
1.05675	0.142879		1.19322	-0.0675573		1.13922	-0.0608731		1.00473	-0.0713528
1.057	0.113754		1.19314	-0.0176579		1.13912	-0.0404342		1.00456	-0.101245
1.05713	0.0189686		1.19314	0.0179845		1.13907	-0.0164186		1.0044	-0.0562792
1.05714	-0.0157774		1.19314	-0.0102748		1.13906	0.0155171		1.00433	-0.0174453
1.05713	0.00900466		1.19312	-0.0100202		1.13909	0.0109184		1.00434	0.0308414
1.05713	-0.005558		1.19315	0.0416613		1.13908	-0.0184624		1.00443	0.0546016
1.05715	0.0192241		1.19325	0.0531178		1.13907	-6.749e-05		1.00446	-0.0248544
1.0572	0.03021		1.19335	0.0485352		1.13908	0.0157726		1.00439	-0.0417165
1.05722	-0.0073464		1.19345	0.0589734		1.13902	-0.0754357		1.00439	0.0400389
1.05725	0.03813		1.19355	0.0414067		1.13885	-0.103284		1.00452	0.0939464
1.05737	0.0882052		1.19359	0.00372757		1.13871	-0.0373684		1.00468	0.0666094
1.05749	0.0314874		1.19361	0.0100923		1.13866	-0.018207		1.00477	0.0267537
1.05744	-0.0839921		1.19366	0.0403884		1.1386	-0.0447775		1.00484	0.0448932
1.0572	-0.161915		1.19367	-0.0227497		1.13844	-0.113248		1.00497	0.0939464
1.0569	-0.139432		1.19361	-0.046681		1.13823	-0.103539		1.00512	0.0556236
1.05668	-0.0929341		1.1936	0.0373333		1.13817	0.0395328		1.00518	0.00605935
1.0565	-0.0883354		1.19367	0.0335145		1.13831	0.110047		1.0052	0.0193446
1.05638	-0.0308511		1.19369	-0.0034009		1.13849	0.0724904		1.00523	0.00452644
1.05639	0.0399184		1.1937	0.00958311		1.13858	0.0157726		1.00515	-0.0854045
1.05651	0.0777303		1.19371	0.0029638		1.13854	-0.0506536		1.00494	-0.131647
1.05668	0.0961253		1.19374	0.0215488		1.13847	-0.0212728		1.00472	-0.0879594
1.05685	0.0777303		1.19382	0.066611		1.13854	0.0952287		1.00464	-0.000838757
1.05695	0.0337868		1.19395	0.0584642		1.13873	0.097017		1.00467	0.0310969
1.05702	0.03021		1.19402	0.0212942		1.13886	0.0313573		1.00474	0.0466816
1.05708	0.0314874		1.19403	-0.0189308		1.13885	-0.0340471		1.00486	0.0712082
1.05713	0.0240783		1.19396	-0.0443897		1.13873	-0.0912758		1.00507	0.143766
1.05715	-0.0027477		1.19389	-0.0319149		1.13859	-0.0567853		1.00534	0.141722
1.05712	-0.0339169		1.19389	0.0322415		1.13851	-0.0222947		1.00555	0.0678869
1.05707	-0.0137336		1.19397	0.0526086		1.13847	-0.0212728		1.00567	0.0494919
1.05708	0.021268		1.19399	-0.0342062		1.13843	-0.0210173		1.00575	0.0374841
1.05711	0.0084937		1.19393	-0.0263139		1.13835	-0.061384		1.00579	0.00605935
1.05715	0.03813		1.194	0.0923245		1.1382	-0.0912758		1.0058	0.0017161
1.05728	0.0902491		1.19415	0.0694115		1.13806	-0.0516756		1.00584	0.0346737
1.05736	-0.0070909		1.19418	-0.0400617		1.13801	0.0019764		1.00589	0.0180672
Fig. 6j
WT-PBS								Cars2+/--PBS								WT-Elastase							Cars2+/--Elastase
0.00054499	0.00378067	0.00010762	0.00413268	0.00206035	0.00441177	0.00285792	0.00347661	0.00112737	0.00412962	0.0029581	0.0013369	0.00254157	0.00138227	0.00417585	0.00403265	0.00215333	0.0043145	0.00497551	0.00612145	0.0052788	0.00398357	0.00228545	0.00115484	0.00043179	0.0008744	0.00042807	0.00587563	0.00433988	0.0021841
0.208263	0.181532	0.208382	0.19846	0.225536	0.154224	0.182303	0.15279	0.309379	0.195397	0.197666	0.242553	0.206152	0.235059	0.218057	0.181531	0.142799	0.137838	0.13419	0.161805	0.12893	0.177749	0.148596	0.17893	0.13151	0.160094	0.167621	0.110597	0.156235	0.150831
0.415423	0.353178	0.405485	0.381973	0.462338	0.306546	0.360078	0.29968	0.569259	0.373125	0.386433	0.438634	0.401437	0.467564	0.421749	0.371753	0.298761	0.287907	0.283026	0.331892	0.268959	0.378168	0.311593	0.36802	0.281734	0.334305	0.354545	0.230675	0.323438	0.315453
0.553102	0.474307	0.532157	0.505263	0.612015	0.428375	0.486145	0.427876	0.723909	0.503617	0.51353	0.561521	0.547656	0.609552	0.55595	0.536373	0.420751	0.398782	0.405444	0.459695	0.399467	0.532044	0.447131	0.507208	0.404237	0.465093	0.50454	0.354637	0.473587	0.45155
0.628074	0.540775	0.603212	0.574053	0.687847	0.49642	0.556944	0.495613	0.825059	0.580053	0.589229	0.64033	0.635532	0.686051	0.628696	0.626736	0.485161	0.45587	0.472216	0.521798	0.470213	0.606069	0.522062	0.575941	0.464576	0.527919	0.582366	0.428919	0.558012	0.522956
0.688135	0.588265	0.653653	0.624572	0.744061	0.545336	0.610318	0.544156	0.89784	0.636324	0.640342	0.698425	0.701509	0.742719	0.688388	0.690598	0.533989	0.497088	0.523293	0.567442	0.519837	0.658034	0.579752	0.624284	0.508801	0.572516	0.640309	0.476281	0.615218	0.572901
0.740174	0.628725	0.697427	0.672876	0.793986	0.589779	0.65914	0.593144	0.961179	0.687148	0.687843	0.747962	0.759435	0.79365	0.738569	0.749187	0.577391	0.532845	0.57351	0.610325	0.561732	0.704689	0.62683	0.670005	0.550152	0.61015	0.68752	0.516189	0.664783	0.616466
0.788104	0.669386	0.741761	0.732227	0.842598	0.636129	0.705213	0.64159	1.02267	0.742874	0.731391	0.794355	0.819295	0.848704	0.804284	0.799492	0.623562	0.570253	0.630751	0.652786	0.601306	0.747814	0.670987	0.723268	0.599282	0.645922	0.730203	0.559004	0.709533	0.661202
Fig. 6k
PBS		Elastase
WT	Cars2+/–	WT	Cars2+/–
0.0527755	0.0581268	0.0709256	0.0621476
0.0477391	0.0662131	0.0559211	0.0891163
0.0537599	0.054682	0.0644639	0.0682807
0.0560792	0.0666197	0.0633462	0.0687378
0.0503179	0.0448039	0.0564917	0.0762619
0.0651608	0.0590805	0.0592297	0.0686807
0.0567121		0.0572935	0.0706492
Fig. 6l
TNF-α			MCP-1			IL-6
WT	Cars2+/–		WT	Cars2+/–		WT	Cars2+/–
0.73	7.27		5.16	8.57		0	1.65
0.99	12.07		0	13.91		1.6	2.2
6.69	8.5		0	17.62		0	1.31
0	18.95		11.04	13.77		1.79	2.39

## Sheet: Fig. 7
Fig. 7a
CysSSH								GSSH
Days	WT			Cars2+/-				Days	WT			Cars2+/-
0	26.8836	21.1774	24.7029	12.85	17.5197	10.3244		0	94.4136	82.2314	102.17	41.1906	58.6111	42.4205
3	5.17316	5.78805	5.45882	4.50505	4.68101	4.38856		3	21.6072	17.5769	16.7719	12.0258	10.7249	13.7625
5	11.0236	11.6096	15.2663	6.9384	3.79641	4.84519		5	17.4864	14.3604	14.2661	9.06664	10.7485	12.7633
14	7.60784	8.49907	10.2493	6.51608	5.85936	4.76008		14	22.0683	29.4541	30.192	10.3102	17.754	11.6581
21	11.3857	7.28275	9.27152	6.42654	3.28512	3.13956		21	26.1387	22.1634	21.5179	11.4569	10.5409	9.67773
Fig. 7c
WT	Cars2AINK/+
11.354	11.2913
7.13344	14.2667
9.46369	17.8625
11.354	10.4517
7.90297	13.061
Fig. 7d
WT	Cars2AINK/+
3.22596	3.5844
2.91276	3.61108
2.5246	3.61108
3.32268	3.30948
Fig. 7e
WT	Cars2AINK/+
84.5982	83.2066
82.8913	83.84
88.135	80.0706
91.437	80.8002
82.5513	73.0784
78.1337	85.8095
92.8345	76.285
	77.3798
Fig. 7f
Volume	WT		Volume	Cars2AINK/+
0	-0.0193657		0	0.0328821
-0.000107138	-0.0903432		8.67498e-05	0.0559497
-0.000291263	-0.0982014		0.000236377	0.0972687
-0.000424393	-0.038124		0.000408779	0.0792709
-0.000476823	-0.0155634		0.00049033	0.0042376
-0.00052133	-0.0300124		0.000404291	-0.0923424
-0.000622031	-0.0731058		0.000215518	-0.100961
-0.000716049	-0.0231681		6.18968e-05	-0.0563467
-0.000689757	0.0500907		-5.88e-05	-0.0672468
-0.000651583	-0.0110005		-0.000217867	-0.0956378
-0.000780753	-0.121269		-0.000385351	-0.0758655
-0.000973047	-0.0756407		-0.000519168	-0.061163
-0.000991067	0.0571885		-0.000644073	-0.0667398
-0.000918484	0.0171369		-0.000756848	-0.048742
-0.000937989	-0.0371101		-0.000824817	-0.020858
-0.000907736	0.0680886		-0.000803667	0.0425147
-0.000723756	0.120308		-0.000700332	0.063301
-0.000535071	0.0729049		-0.000581401	0.0584846
-0.00041075	0.0544001		-0.000505791	0.0189401
-0.000265635	0.0941981		-0.000555688	-0.0700352
-8.41295e-05	0.0916632		-0.000637272	-0.0135067
8.59885e-05	0.0825376		-0.000625282	0.0257843
0.000247442	0.0827911		-0.000617253	-0.0175626
0.000342058	0.014095		-0.000660219	-0.0264348
0.000288886	-0.068543		-0.000655409	0.0313611
0.000143625	-0.0802035		-0.000533507	0.0934664
1.42084e-05	-0.0523195		-0.000406159	0.0369379
-7.7086e-05	-0.0411659		-0.000437738	-0.0692747
-0.000120356	-0.00314233		-0.00058418	-0.0806818
-5.51989e-05	0.069863		-0.000679626	-0.0170556
3.27326e-05	0.0201788		-0.000679271	0.0174191
4.91222e-05	-0.00339582		-0.000626436	0.0366844
0.000110318	0.0660607		-0.000539934	0.0518939
0.000202211	0.0280371		-0.000457887	0.0321216
0.000203252	-0.0269705		-0.000429807	-0.00336712
0.000183252	0.00649033		-0.000351474	0.0835802
0.000257073	0.0691026		-0.000144167	0.128702
0.00038288	0.0597234		1.90754e-05	0.0384589
0.000458929	0.0181509		3.42833e-05	-0.0228859
0.000458238	-0.0188588		-3.83888e-05	-0.0515304
0.000449872	0.0102927		-0.000120715	-0.032772
0.000535328	0.0772143		-0.000123084	0.0303471
0.000649005	0.0391906		-3.58386e-05	0.0589916
0.000607468	-0.0817245		8.60632e-05	0.0658359
0.000421115	-0.109102		0.000190389	0.0409938
0.00031571	0.00116701		0.000268227	0.0387124
0.000328881	0.0123206		0.000343342	0.0382054
0.00028982	-0.0523195		0.00036053	-0.0206045
0.000142332	-0.0987084		0.000252211	-0.0903145
-1.10977e-05	-0.0584033		8.57176e-05	-0.0801749
-5.85758e-05	0.0097857		-2.45821e-05	-0.032772
-1.12425e-05	0.0386836		-7.96783e-05	-0.0236464
2.27232e-05	-0.0039028		-6.74409e-05	0.0361774
-5.79266e-05	-0.0786826		4.20834e-05	0.0759755
-0.000237844	-0.105553		0.000179828	0.0650754
-0.000391026	-0.0513056		0.000291828	0.0496125
-0.000425136	0.0163765		0.000394421	0.0554427
-0.000410974	-0.00187488		0.000488102	0.0404868
-0.000487663	-0.0766547		0.0004892	-0.0393628
-0.000636389	-0.0756407		0.00032543	-0.128338
-0.000723475	-0.0135354		0.00012824	-0.0735841
-0.000713522	0.0237277		0.000125624	0.0709057
-0.000703816	-0.0137889		0.000315602	0.123632
-0.000773326	-0.0573894		0.000486519	0.0513869
-0.000937896	-0.111129		0.000525987	-0.0109719
-0.00118267	-0.13952		0.000546146	0.0316146
-0.00138561	-0.0682895		0.000660374	0.0853547
-0.00147047	-0.0186053		0.000795891	0.0534148
-0.00149047	-0.00187488		0.000795998	-0.0533048
-0.00143076	0.0630188		0.00069164	-0.0535583
-0.00129901	0.0718909		0.000712294	0.074708
-0.0011992	0.0303185		0.00088024	0.0972687
-0.00112834	0.0422325		0.0009811	0.00601204
-0.0010768	0.0105462		0.000957938	-0.0297302
-0.00109408	-0.0282379		0.000900366	-0.0292232
-0.00115988	-0.039138		0.000861361	-0.0107183
-0.00126726	-0.0708244		0.000892412	0.0425147
-0.00144025	-0.106313		0.00100763	0.0754685
-0.00160729	-0.0647406		0.00115775	0.0782569
-0.00167111	-0.000607428		0.00128782	0.0549358
-0.0016062	0.0670746		0.00129833	-0.0441792
-0.00142816	0.115238		0.00117788	-0.0791609
-0.00127141	0.0452744		0.00106362	-0.0378419
-0.00127557	-0.0495312		0.000986242	-0.0413907
-0.00133542	-0.011761		0.000932136	-0.0140137
-0.00129403	0.0541466		0.00093967	0.0217285
-0.00122937	0.0120671		0.000967751	0.007026
-0.00127511	-0.0589103		0.000978998	0.0044911
-0.0014325	-0.102257		0.000992226	0.00905393
-0.00157578	-0.0444613		0.000939605	-0.0629375
-0.00163044	-0.0115075		0.000759991	-0.120987
-0.0016846	-0.0439544		0.000536809	-0.107552
-0.00178332	-0.0571359		0.000381208	-0.0517839
-0.00186373	-0.025196		0.000357303	0.0273053
-0.00192606	-0.038631		0.000448509	0.0660894
-0.00202923	-0.067022		0.000513722	0.000688727
-0.00209478	-0.000100442		0.00045417	-0.06167
-0.00202517	0.071384		0.000327779	-0.0677538
-0.00186817	0.0893818		0.000267484	0.00601204
-0.00167578	0.107633		0.000348541	0.0769895
-0.00147051	0.102563		0.000425883	0.00220967
-0.00128232	0.0901423		0.000369054	-0.0604026
-0.00113695	0.0587094		0.000265686	-0.0454466
-0.00109432	-0.0150564		0.000172715	-0.0497559
-0.0011418	-0.0335612		0.000102518	-0.0221255
-0.00120339	-0.0295054		5.78192e-05	-0.0236464
-0.00127884	-0.0477567		-2.82207e-05	-0.0644584
-0.00134142	-0.0163239		-0.000151393	-0.06167
-0.0013379	0.0199253		-0.000300558	-0.0910749
-0.00127671	0.0427395		-0.000501708	-0.114903
-0.000867704	0.37608		-0.000595917	0.0184331
0.0023099	2.87778		0.00108159	1.69933
0.0135591	8.6414		0.010143	7.57956
0.0360693	14.4091		0.0320267	14.8294
0.0681595	18.4512		0.0639895	17.9004
0.107126	21.4505		0.0992451	18.2013
0.150495	22.9593		0.134495	17.8946
0.194471	22.0716		0.16873	17.162
0.235271	19.7081		0.201157	16.0436
0.271664	17.5579		0.230533	14.0365
0.304424	15.9891		0.255776	11.8128
0.334502	14.8106		0.277523	10.4567
0.362387	13.7437		0.297241	9.73372
0.388228	12.7175		0.315575	9.04093
0.412327	11.9596		0.332647	8.44092
0.435172	11.4336		0.348856	8.15701
0.457063	10.9826		0.364602	7.96689
0.478118	10.5778		0.379904	7.7025
0.498507	10.3005		0.394613	7.35851
0.518388	10.0577		0.408648	7.01377
0.537698	9.7157		0.422103	6.76408
0.556244	9.27563		0.435116	6.56154
0.573914	8.81884		0.447701	6.32503
0.590815	8.48677		0.459869	6.13517
0.607155	8.24545		0.47178	6.06165
0.622997	7.97726		0.483711	6.15621
0.638269	7.66141		0.495758	6.18004
0.652879	7.29917		0.507627	5.97293
0.666873	7.03021		0.519051	5.72527
0.68048	6.90321		0.530098	5.58763
0.693739	6.67406		0.540969	5.54403
0.706346	6.23628		0.551718	5.46265
0.718092	5.79115		0.562227	5.29839
0.729071	5.45173		0.572403	5.12196
0.739396	5.12117		0.58234	5.05352
0.749077	4.79214		0.592266	5.11132
0.758216	4.56552		0.602284	5.1463
0.76702	4.44993		0.612194	5.00232
0.775569	4.30493		0.621781	4.81473
0.78375	4.07198		0.631115	4.74299
0.791462	3.82508		0.640332	4.69559
0.798733	3.62076		0.649405	4.59521
0.805685	3.49757		0.658255	4.4672
0.812516	3.49807		0.666857	4.34045
0.819342	3.49173		0.675298	4.30344
0.826055	3.38147		0.683674	4.27328
0.832579	3.29934		0.691869	4.1189
0.839033	3.31024		0.699674	3.87378
0.84551	3.32164		0.706864	3.48847
0.851957	3.27982		0.713326	3.12826
0.858345	3.26233		0.719204	2.89125
0.864746	3.29224		0.724577	2.61063
0.871171	3.28666		0.729453	2.38249
0.877556	3.25117		0.734021	2.29529
0.883927	3.27323		0.738414	2.20276
0.890334	3.28717		0.742612	2.09554
0.896664	3.1949		0.746616	2.00453
0.902838	3.12772		0.750458	1.93026
0.908878	3.057		0.754135	1.83469
0.914795	3.00199		0.757662	1.77741
0.920639	2.98197		0.76113	1.77335
0.926371	2.88741		0.764475	1.65218
0.931934	2.80959		0.767555	1.50135
0.937399	2.78678		0.770407	1.41973
0.942795	2.73811		0.77308	1.31757
0.94805	2.64356		0.775625	1.28817
0.953076	2.50236		0.778145	1.29222
0.957817	2.35255		0.780583	1.20376
0.962357	2.29653		0.782875	1.14393
0.966835	2.28892		0.785113	1.14748
0.971321	2.30464		0.787337	1.12974
0.975829	2.31148		0.789484	1.06865
0.980308	2.27523		0.791572	1.07017
0.984681	2.20299		0.793683	1.0907
0.988912	2.12973		0.795808	1.08563
0.992959	2.01414		0.797957	1.11554
0.996745	1.8628		0.800159	1.13886
1.0003	1.77991		0.802356	1.11098
1.00382	1.82402		0.80447	1.05369
1.00738	1.81641		0.806481	1.00578
1.0108	1.69347		0.808404	0.962686
1.01401	1.58726		0.810352	1.03265
1.01712	1.59993		0.81243	1.09501
1.02033	1.68206		0.814488	1.01212
1.02357	1.63948		0.816421	0.967249
1.02663	1.49296		0.818321	0.978656
1.0295	1.44581		0.82022	0.966235
1.03227	1.38827		0.8221	0.958884
1.03491	1.32135		0.823975	0.960658
1.03744	1.26355		0.825838	0.946716
1.03981	1.16368		0.827634	0.892723
1.04206	1.14365		0.829297	0.810085
1.04432	1.16621		0.830805	0.734038
1.04653	1.10512		0.832167	0.660525
1.04862	1.02654		0.833406	0.60856
1.05067	1.07723		0.834543	0.556087
1.0528	1.1041		0.835619	0.545948
1.05488	1.02679		0.836732	0.592843
1.05686	0.9984		0.837905	0.60932
1.05882	1.01259		0.838968	0.478772
1.06079	1.00093		0.839764	0.336564
1.06265	0.904862		0.840435	0.349746
1.06428	0.764428		0.841178	0.411344
1.06572	0.710941		0.841934	0.363181
1.06709	0.691929		0.842516	0.232633
1.06844	0.685339		0.842917	0.178132
1.06981	0.725137		0.843269	0.181935
1.07123	0.724883		0.843617	0.174583
1.07261	0.690155		0.84397	0.187004
1.07401	0.744402		0.84429	0.140616
1.0755	0.780144		0.84451	0.0840872
1.07692	0.670129		0.844698	0.109183
1.07814	0.584703		0.844919	0.116534
1.07929	0.593322		0.845153	0.123632
1.08046	0.60118		0.845429	0.158867
1.08157	0.534765		0.845776	0.195877
1.08254	0.455929		0.846133	0.170021
1.0834	0.426018		0.846403	0.106901
1.08425	0.445283		0.84666	0.155572
1.08515	0.471646		0.846992	0.184976
1.08607	0.475955		0.847253	0.0823128
1.08701	0.491165		0.847405	0.0729336
1.08801	0.525893		0.847568	0.0942268
1.08905	0.544144		0.847731	0.0726801
1.09012	0.549468		0.847865	0.0640614
1.09122	0.580901		0.848035	0.110704
1.09229	0.51043		0.848283	0.143404
1.09324	0.466323		0.848546	0.125406
1.09419	0.506628		0.848778	0.112225
1.09516	0.478744		0.849058	0.174583
1.09606	0.448832		0.849434	0.210579
1.09697	0.482293		0.849769	0.132504
1.09799	0.564424		0.849993	0.0967617
1.09904	0.503839		0.850242	0.157853
1.0999	0.385459		0.850461	0.0671033
1.10073	0.454916		0.850524	-0.00336712
1.10169	0.529442		0.850577	0.0584846
1.1027	0.508149		0.850744	0.111971
1.10365	0.460492		0.851019	0.169767
1.10449	0.401682		0.851333	0.151769
1.10524	0.365687		0.851546	0.0660894
1.10602	0.431594		0.851697	0.0889035
1.10691	0.485081		0.851947	0.167486
1.10782	0.441734		0.852188	0.0787639
1.10866	0.419427		0.852225	-0.0403768
1.10951	0.454409		0.852247	0.062794
1.11042	0.480772		0.852417	0.110704
1.11137	0.490658		0.85259	0.0663428
1.11233	0.491165		0.852701	0.047331
1.11319	0.391796		0.8528	0.0539218
1.11389	0.324114		0.852949	0.0992967
1.11459	0.391543		0.853163	0.119069
1.11537	0.400668		0.8534	0.123885
1.11608	0.327917		0.85362	0.101832
1.11668	0.291414		0.853766	0.0475845
1.11723	0.272909		0.853857	0.0455566
1.11779	0.298258		0.853996	0.0965083
1.11845	0.374559		0.8542	0.112985
1.11916	0.356054		0.854408	0.0992967
1.1198	0.292681		0.854607	0.104367
1.12038	0.306623		0.854827	0.120843
1.12101	0.337803		0.855059	0.117041
1.12166	0.330198		0.855264	0.0932129
1.12228	0.298005		0.855387	0.0321216
1.12281	0.243758		0.85544	0.0229959
1.12321	0.173287		0.85558	0.120083
1.12356	0.18368		0.855856	0.162669
1.12394	0.208015		0.85609	0.0769895
1.12436	0.21562		0.856228	0.0645684
1.12476	0.196862		0.856407	0.118055
1.1251	0.153008		0.856663	0.144418
1.12542	0.17278		0.85696	0.159374
1.12583	0.2468		0.85729	0.179146
1.12632	0.259981		0.857629	0.166979
1.1268	0.228041		0.857891	0.102338
1.12729	0.275698		0.858079	0.0899175
1.12789	0.33324		0.858297	0.133264
1.12852	0.317016		0.858547	0.122871
1.12907	0.244011		0.858825	0.161909
1.12945	0.144389		0.859241	0.264066
1.12969	0.098761		0.859666	0.170781
1.12994	0.160106		0.859904	0.0731871
1.13027	0.18216		0.86005	0.0764825
1.13059	0.144896		0.860206	0.0828197
1.13091	0.176836		0.860339	0.0531613
1.13133	0.251616		0.860415	0.0250239
1.13182	0.255925		0.860531	0.0934664
1.13228	0.214353		0.860761	0.14163
1.13274	0.251109		0.861	0.104113
1.13329	0.317777		0.861194	0.0942268
1.13388	0.288372		0.861394	0.109943
1.13436	0.201678		0.8616	0.101832
1.13474	0.184948		0.861815	0.118055
1.13515	0.234885		0.862059	0.13225
1.13562	0.243251		0.862263	0.076229
1.13604	0.189511		0.862414	0.0777499
1.13637	0.151994		0.862584	0.0965083
1.1367	0.183934		0.862683	0.00550506
1.13707	0.197876		0.862698	0.0095609
1.13737	0.109154		0.862797	0.0914385
1.13758	0.107633		0.863002	0.119322
1.13785	0.160359		0.863257	0.14163
1.13814	0.14008		0.863564	0.172302
1.13839	0.117266		0.863855	0.125406
1.13863	0.123603		0.864044	0.0686243
1.13892	0.173794		0.864155	0.0447961
1.13929	0.203453		0.864282	0.0851012
1.13972	0.238941		0.86449	0.127688
1.14017	0.229816		0.864745	0.133771
1.14056	0.161627		0.864956	0.0828197
1.14086	0.149966		0.865087	0.0506264
1.14121	0.210043		0.86528	0.147206
1.14163	0.21562		0.865633	0.214635
1.14203	0.193313		0.865982	0.14239
1.14239	0.178611		0.866171	0.0508799
1.14274	0.181906		0.866302	0.0833267
1.14307	0.15605		0.866524	0.143911
1.14337	0.152248		0.86682	0.159881
1.14368	0.161627		0.867089	0.115774
1.14398	0.145403		0.867237	0.035417
1.14427	0.145657		0.867278	0.00626552
1.14452	0.119547		0.867318	0.0351635
1.14478	0.140841		0.867462	0.112478
1.14511	0.198383		0.867721	0.152023
1.14548	0.185708		0.867981	0.115013
1.14577	0.10231		0.868181	0.089664
1.14592	0.0533861		0.868412	0.146192
1.14606	0.0929307		0.86871	0.158867
1.14628	0.133996		0.868973	0.111211
1.14655	0.138306		0.869135	0.0546823
1.14682	0.143375		0.869215	0.0265448
1.14712	0.156557		0.869322	0.0835802
1.14741	0.146924		0.869488	0.0863686
1.14769	0.132222		0.869595	0.0232494
1.14795	0.141854		0.869714	0.0985362
1.1483	0.214099		0.869901	0.0929594
1.14872	0.218916		0.870029	0.0376984
1.14908	0.147685		0.870106	0.0412473
1.14932	0.0962261		0.870139	-0.00742297
1.14948	0.071384		0.870108	-0.0246604
1.14963	0.084312		0.870135	0.0531613
1.14975	0.0343743		0.870308	0.123378
1.14975	-0.0368566		0.870569	0.144165
1.14976	0.0503442		0.870823	0.116027
1.14995	0.142868		0.870986	0.0511334
1.15022	0.130954		0.871027	-0.0094509
1.15049	0.147178		0.871017	-0.00108571
1.15084	0.206748		0.871044	0.0285727
1.1512	0.164922		0.871118	0.047331
1.15146	0.104845		0.871217	0.0539218
1.15164	0.0789887		0.871286	0.0171656
1.15174	0.0204323		0.871347	0.0453031
1.15175	-0.00618422		0.871503	0.11476
1.15181	0.0642862		0.871747	0.134278
1.15195	0.0810166		0.871931	0.0544288
1.15204	0.0100392		0.871951	-0.033786
1.15209	0.044007		0.871932	0.0138703
1.15231	0.18368		0.872028	0.0845942
1.1527	0.205227		0.872195	0.0863686
1.15305	0.157317		0.872405	0.129209
1.15332	0.121829		0.872704	0.177118
1.15353	0.0873539		0.873027	0.15329
1.15369	0.084819		0.873238	0.0625405
1.15382	0.0462884		0.8733	0.00094222
1.15389	0.0255021		0.873283	-0.0183231
1.15394	0.0265161		0.873242	-0.0231394
1.154	0.0374162		0.873239	0.0191936
1.15408	0.0364022		0.873313	0.0567102
1.15414	0.0247417		0.873425	0.0582312
1.15421	0.0478093		0.873487	0.00575855
1.15434	0.0921702		0.873466	-0.0277022
1.15451	0.0777212		0.873439	-0.000325232
1.1546	0.0181509		0.873523	0.0863686
1.15461	-0.0140424		0.873711	0.106141
1.15462	0.0224602		0.873897	0.0843407
1.15472	0.0840585		0.874036	0.0584846
1.15494	0.139573		0.874125	0.0328821
1.15524	0.163655		0.87425	0.0949873
1.15553	0.143629		0.874449	0.108929
1.15581	0.13932		0.874633	0.0792709
1.15613	0.181906		0.874817	0.109183
1.1564	0.104338		0.875009	0.0871291
1.1565	-0.0102401		0.875085	-0.00919741
1.15655	0.0620048		0.875072	-0.00463457
1.15678	0.176076		0.875052	-0.0157882
1.1571	0.149713		0.87494	-0.0984262
1.15733	0.0903958		0.874792	-0.0533048
1.15751	0.0878609		0.874769	0.0300937
1.15769	0.105859		0.874834	0.0364309
1.1579	0.0995215		0.874882	0.0128563
1.15805	0.0614978		0.874906	0.0110819
1.15818	0.0691026		0.874996	0.0810453
1.15841	0.162894		0.875149	0.0764825
1.1587	0.134503		0.875281	0.0584846
1.15885	0.0194184		0.875413	0.0764825
1.15888	0.0100392		0.875552	0.0663428
1.15894	0.0533861		0.875657	0.0409938
1.15904	0.0503442		0.875751	0.0546823
1.15913	0.0450209		0.875884	0.0812988
1.15925	0.0767073		0.876007	0.0447961
1.15945	0.122589		0.876032	-0.0188301
1.15972	0.160613		0.876027	0.0131098
1.16	0.118533		0.876083	0.0445426
1.16011	-0.00415629		0.876144	0.0181796
1.16009	-0.0188588		0.876195	0.033896
1.16013	0.0617513		0.87624	0.0126028
1.16027	0.0830445		0.876249	-0.0041276
1.16039	0.0422325		0.876227	-0.0175626
1.16049	0.0607374		0.876183	-0.0282092
1.16063	0.0845655		0.876168	0.0128563
1.16081	0.099775		0.876244	0.0655824
1.16106	0.150727		0.876441	0.136053
1.16133	0.125124		0.876713	0.141883
1.16152	0.0749328		0.87699	0.14239
1.16164	0.0475558		0.877252	0.126167
1.16167	-0.0165773		0.87739	0.0146307
1.16159	-0.0619522		0.877359	-0.0464606
1.16153	-0.000100442		0.877333	0.020461
1.16161	0.0815236		0.877451	0.0998036
1.16177	0.0744259		0.877631	0.0845942
1.16187	0.0313324		0.877715	0.00144921
1.16196	0.0663142		0.877665	-0.0522908
1.16211	0.0789887		0.87762	0.00550506
1.16222	0.0369092		0.877667	0.0427682
1.16227	0.0178974		0.877716	0.00753299
1.1623	0.00674381		0.877743	0.019954
1.1623	-0.00491677		0.877779	0.0174191
1.1623	0.00471589		0.877822	0.0257843
1.16232	0.0206858		0.877903	0.0577242
1.16241	0.0627653		0.878018	0.0602591
1.16253	0.0688491		0.878126	0.0496125
1.16263	0.0237277		0.878197	0.0240099
1.16263	-0.0175913		0.878196	-0.0254208
1.1626	-0.0102401		0.878151	-0.020351
1.16263	0.0396976		0.878121	-0.0107183
1.16279	0.125631		0.8781	-0.0107183
1.16304	0.128673		0.878142	0.0531613
1.16322	0.0576955		0.878241	0.048852
1.16328	-0.00491677		0.878259	-0.0309976
1.16327	-0.000607428		0.878188	-0.0416443
1.16333	0.0589629		0.878156	0.00930741
1.16345	0.0635258		0.878223	0.0594986
1.16359	0.0815236		0.878412	0.134025
1.16375	0.0784817		0.878693	0.153797
1.16383	0.00902523		0.87887	0.0275587
1.1638	-0.0358426		0.87883	-0.0695282
1.16377	0.00370191		0.878737	-0.0249139
1.1638	0.0239812		0.87876	0.0480915
1.16381	-0.00998658		0.878846	0.0404868
1.16375	-0.05308		0.878901	0.0153912
1.16369	-0.0125215		0.878947	0.0318681
1.1637	0.0267696		0.879008	0.0308541
1.16373	-0.000607428		0.879048	0.0100679
1.16374	0.0171369		0.879107	0.0496125
1.16376	0.00370191		0.879244	0.0909315
1.16376	-0.00263534		0.879457	0.127688
1.16377	0.00370191		0.879655	0.0749615
1.16379	0.0181509		0.879718	-0.0102114
1.1638	-0.00745167		0.879698	-0.0109719
1.16372	-0.0713314		0.879681	-0.00640901
1.16363	-0.0193657		0.879647	-0.0279557
1.16365	0.0379232		0.879611	-0.0094509
1.16372	0.0293045		0.879613	0.0120958
1.16378	0.0371627		0.87966	0.0351635
1.16385	0.0351348		0.879774	0.0818058
1.16389	0.000660038		0.879942	0.0904245
1.16387	-0.012775		0.880086	0.0572172
1.16386	-0.00643772		0.88017	0.0290797
1.16385	-0.000100442		0.880218	0.019954
1.16394	0.0916632		0.88028	0.0430217
1.16417	0.140841		0.880353	0.0323751
1.16441	0.109154		0.880362	-0.0233929
1.16459	0.0767073		0.880328	-0.0117323
1.16468	0.015109		0.880365	0.0496125
1.16467	-0.0236751		0.880449	0.0369379
1.16466	0.00851824		0.880502	0.0166586
1.16469	0.0244882		0.880516	-0.00159268
1.16468	-0.0338147		0.880424	-0.0933564
1.16464	-0.00922611		0.880232	-0.102735
1.16469	0.0658072		0.880073	-0.0601491
1.16476	-0.00162139		0.879935	-0.0811888
1.16474	-0.0206332		0.879864	0.00854695
1.16475	0.0404581		0.879986	0.11628
1.16482	0.0219533		0.88019	0.0927059
1.16487	0.0351348		0.880349	0.0696382
1.16495	0.0412186		0.880521	0.107155
1.16502	0.0364022		0.880743	0.119829
1.16511	0.0493302		0.880886	0.0262913
1.16515	-0.00339582		0.880828	-0.0852447
1.16512	-0.0295054		0.880662	-0.0844842
1.16509	-0.000860907		0.880578	-0.00235316
1.16515	0.0653002		0.880586	0.0108284
1.16528	0.0696096		0.880515	-0.0829632
1.16534	-0.0135354		0.880312	-0.12555
1.16529	-0.0393915		0.880166	-0.0236464
1.16529	0.0394441		0.880182	0.0402333
1.16542	0.0936912		0.880233	0.0113353
1.16558	0.0779747		0.880295	0.0529078
1.16572	0.056935		0.880422	0.0769895
1.16583	0.0584559		0.880496	-0.00159268
1.16591	0.029051		0.880396	-0.100961
1.16603	0.0926772		0.880214	-0.0852447
1.16626	0.144389		0.880179	0.0498659
1.16648	0.0764538		0.880313	0.0871291
1.16659	0.0399511		0.88041	0.0123493
1.16666	0.0270231		0.880442	0.020461
1.16668	-0.00339582		0.880574	0.114253
1.16662	-0.0624592		0.880816	0.133518
1.16644	-0.119241		0.881005	0.0605126
1.16621	-0.120762		0.881042	-0.0233929
1.16602	-0.0718383		0.881	-0.0195905
1.16601	0.0653002		0.88099	0.0100679
1.16622	0.149206		0.880999	-0.00108571
1.16641	0.0422325		0.881	0.00246316
1.16645	0.00446239		0.881	-0.00260666
1.16651	0.0488233		0.880971	-0.0274488
1.16661	0.0602304		0.880969	0.0250239
1.16673	0.0637793		0.881044	0.0518939
1.16678	-0.0110005		0.881112	0.0179261
1.16673	-0.0449683		0.881136	0.00651901
1.16672	0.0325999		0.881142	0.000181755
1.1668	0.0498372		0.881099	-0.0441792
1.16689	0.0457814		0.881006	-0.0517839
1.16696	0.0260091		0.880944	-0.0114788
1.16698	-0.00440978		0.88095	0.0179261
1.16698	-0.0039028		0.88097	0.00220967
1.16696	-0.0137889		0.880947	-0.0259278
1.16692	-0.026717		0.880903	-0.0188301
1.16694	0.0437535		0.880888	0.00347712
1.16703	0.0549071		0.880893	0.00195618
1.16704	-0.0500381		0.88092	0.0252773
1.16693	-0.0573894		0.881032	0.089664
1.16689	0.0191649		0.881161	0.0427682
1.16695	0.0358952		0.881163	-0.0408838
1.167	0.0163765		0.881122	-0.00133919
1.16703	0.0120671		0.881126	0.00550506
1.16707	0.0310789		0.881131	-7.17385e-05
1.16712	0.0270231		0.881145	0.0143772
1.16715	-0.000353935		0.881153	-0.00666251
1.16714	-0.0148029		0.881156	0.0103214
1.16714	0.0143485		0.881182	0.0161517
1.16719	0.0417255		0.88121	0.0120958
1.16726	0.0293045		0.881286	0.0663428
1.16733	0.0414721		0.881482	0.133518
1.16743	0.0576955		0.881742	0.133518
1.16756	0.0835515		0.881971	0.100311
1.16772	0.0782282		0.882127	0.0597521
1.16775	-0.0523195		0.882174	-0.0119858
1.16759	-0.110116		0.882119	-0.0439256
1.16747	-0.00897262		0.882107	0.0311076
1.16749	0.0232207		0.882228	0.0927059
1.1675	-0.0102401		0.882364	0.0475845
1.16752	0.0343743		0.882391	-0.0200975
1.16762	0.0683421		0.882399	0.0275587
1.16773	0.0452744		0.8825	0.0764825
1.16781	0.029558		0.882598	0.0240099
1.16787	0.0310789		0.88264	0.0184331
1.16794	0.0465419		0.882711	0.0549358
1.16807	0.0903958		0.882822	0.0587381
1.16825	0.0888748		0.882879	-0.00133919
1.16838	0.0445139		0.882859	-0.0183231
1.16842	-0.00238185		0.882847	0.00525156
1.16843	0.00902523		0.882841	-0.0109719
1.16852	0.0822841		0.882799	-0.0320116
1.1687	0.105098		0.882784	0.0169121
1.16882	0.0191649		0.882868	0.0683708
1.16882	-0.0211402		0.883015	0.0830732
1.1688	-0.00136789		0.88322	0.126674
1.16883	0.0351348		0.883441	0.0998036
1.16894	0.0782282		0.883572	0.0336425
1.16908	0.0685956		0.883633	0.0288262
1.16919	0.0432465		0.883694	0.0336425
1.16925	0.0171369		0.883744	0.0176726
1.16923	-0.0429404		0.883732	-0.0302372
1.16919	0.00649033		0.883636	-0.0680073
1.16931	0.112703		0.883527	-0.0434187
1.1695	0.0858329		0.883498	0.0143772
1.16959	0.00471589		0.883571	0.0597521
1.16959	-0.00314233		0.883732	0.105634
1.16959	0.000153052		0.883917	0.0835802
1.16958	-0.0155634		0.884019	0.020461
1.16954	-0.0244356		0.884044	0.00575855
1.16949	-0.025196		0.884028	-0.0221255
1.16948	0.0128276		0.883956	-0.0520374
1.16946	-0.0229146		0.883912	0.00727949
1.16939	-0.0505451		0.883973	0.0549358
1.16938	0.0381767		0.884042	0.0161517
1.16948	0.0576955		0.884055	-0.00311363
1.16955	0.0153625		0.884119	0.0686243
1.16955	-0.00719818		0.88425	0.0653289
1.16948	-0.0713314		0.884332	0.0189401
1.16931	-0.0966804		0.884361	0.0103214
1.16921	-0.0115075		0.884401	0.0308541
1.16928	0.0860864		0.884456	0.0255308
1.16949	0.130194		0.884478	-0.00336712
1.16974	0.119801		0.884469	-0.00514156
1.16989	0.0320929		0.884479	0.0148842
1.16986	-0.0568824		0.884535	0.0425147
1.16978	-0.0231681		0.884647	0.0716662
1.16978	0.0234742		0.884753	0.0374449
1.16978	-0.0234216		0.88483	0.0415008
1.16966	-0.0982014		0.884939	0.0703987
1.16948	-0.0911036		0.885064	0.0567102
1.16932	-0.0731058		0.885175	0.0569637
1.1692	-0.0459823		0.885235	0.0044911
1.16918	0.0184044		0.885143	-0.0984262
1.16918	-0.0104936		0.884956	-0.0931029
1.16913	-0.0434474		0.884838	-0.0274488
1.16906	-0.0312798		0.884826	0.0153912
1.16898	-0.0492777		0.884861	0.019954
1.16894	0.00572985		0.88486	-0.0211115
1.16901	0.0688491		0.88477	-0.0705422
1.16912	0.042993		0.88469	-0.0117323
1.16918	0.0176439		0.884697	0.0189401
1.16925	0.055921		0.884714	-0.00184618
1.16943	0.126391		0.88474	0.0293332
1.16969	0.14008		0.884782	0.0136168
1.16992	0.0967331		0.884829	0.034403
1.17001	-0.00314233		0.884888	0.0252773
1.16997	-0.040659		0.884904	-0.00792996
1.16994	0.0135881		0.884915	0.0186866
1.17001	0.0533861		0.884966	0.033389
1.17004	-0.0219007		0.884967	-0.0322651
1.16995	-0.066008		0.8849	-0.0363209
1.16987	-0.0148029		0.884921	0.0582312
1.16986	0.00598334		0.885115	0.140362
1.16982	-0.0515591		0.885445	0.197144
1.16968	-0.0908502		0.885756	0.121097
1.16953	-0.0652476		0.885922	0.0491055
1.16938	-0.0893292		0.886022	0.0531613
1.16927	-0.0178448		0.886097	0.0240099
1.16934	0.0840585		0.886195	0.0759755
1.16949	0.071384		0.886357	0.0899175
1.16958	0.0219533		0.886457	0.0123493
1.16959	-0.0140424		0.886454	-0.0150277
1.16957	-0.00694469		0.886436	-0.00362062
1.16961	0.0465419		0.886426	-0.00615552
1.1697	0.0495838		0.886435	0.0151377
1.16976	0.0168835		0.886525	0.076736
1.16978	-0.00238185		0.886666	0.0681173
1.16982	0.0493302		0.886775	0.0435287
1.16996	0.0855795		0.886843	0.0262913
1.17	-0.0358426		0.886845	-0.0249139
1.16981	-0.163349		0.886813	-0.00767646
1.16955	-0.101497		0.886803	-0.00235316
1.16944	-0.00922611		0.886803	0.00170269
1.16945	0.0135881		0.886876	0.0739476
1.16941	-0.0490242		0.886971	0.0232494
1.16927	-0.0951595		0.886916	-0.0799214
1.16917	-0.012775		0.886892	0.0549358
1.1692	0.0495838		0.887116	0.175344
1.16927	0.0201788		0.887345	0.0589916
1.16927	-0.0244356		0.887347	-0.0576142
1.16919	-0.0502916		0.887221	-0.0707957
1.16912	-0.0269705		0.887091	-0.062684
1.16909	-0.0011144		0.886988	-0.0429117
1.1691	0.00902523		0.886978	0.0328821
1.1691	-0.0097331		0.887106	0.0980292
1.16907	-0.0239286		0.887275	0.0749615
1.16902	-0.0191123		0.887405	0.0582312
1.16907	0.0663142		0.887518	0.0574707
1.16921	0.0827911		0.887601	0.0273053
1.16935	0.0503442		0.887652	0.0257843
1.16945	0.0571885		0.887736	0.0594986
1.16961	0.102563		0.887828	0.03491
1.1698	0.0964796		0.887856	-0.00666251
1.16994	0.0473023		0.887869	0.020461
1.16999	0.00851824		0.88789	0.000688727
1.17002	0.0196718		0.887919	0.0295867
1.17002	-0.0206332		0.88806	0.11476
1.16995	-0.0568824		0.888305	0.135546
1.1699	0.00598334		0.888561	0.126674
1.16991	0.0105462		0.88876	0.0777499
1.16992	0.000913517		0.888867	0.0318681
1.16991	-0.0125215		0.888946	0.0480915
1.1699	-0.000860907		0.889044	0.0529078
1.16997	0.0769608		0.889112	0.0161517
1.1701	0.0526256		0.889126	-0.00133919
1.17015	-0.00415629		0.889109	-0.0160417
1.1701	-0.0431939		0.889099	0.00575855
1.16997	-0.0890757		0.889085	-0.020351
1.16978	-0.106313		0.888968	-0.0994401
1.16966	-0.012775		0.88875	-0.123522
1.16975	0.0962261		0.888523	-0.109073
1.16996	0.123603		0.88835	-0.0682608
1.17019	0.110675		0.888271	-0.0127463
1.17033	0.0358952		0.888243	-0.0157882
1.17034	-0.0284914		0.888192	-0.0365744
1.17026	-0.0515591		0.888134	-0.0228859
1.17014	-0.0705709		0.888105	-0.00666251
1.17	-0.0746267		0.88807	-0.0287162
1.16982	-0.110116		0.887992	-0.0512769
1.16963	-0.0888222		0.887947	0.00550506
1.16952	-0.0249425		0.887998	0.0463171
1.16943	-0.0586568		0.888012	-0.0322651
1.16928	-0.0974409		0.887917	-0.0647119
1.16918	-0.011761		0.887813	-0.0413907
1.16927	0.107633		0.887704	-0.0702887
1.16952	0.144896		0.887531	-0.107552
1.16976	0.10814		0.887354	-0.0733306
1.16991	0.0414721		0.887279	-0.00286014
1.16996	0.0128276		0.887275	-0.00133919
1.16998	0.0110532		0.887242	-0.0325186
1.16995	-0.0459823		0.887141	-0.0713027
1.16984	-0.0710779		0.887018	-0.0545723
1.16977	0.001674		0.886945	-0.0200975
1.16988	0.111436		0.886966	0.0412473
1.1701	0.117519		0.887104	0.100564
1.17027	0.057949		0.887245	0.0435287
1.1703	-0.0363496		0.887248	-0.0408838
1.17015	-0.108088		0.887288	0.0825662
1.16995	-0.0992154		0.88756	0.19613
1.16977	-0.0847664		0.887834	0.0843407
1.16969	-0.00288884		0.887869	-0.0489955
1.16978	0.0959726		0.88775	-0.0723166
1.16993	0.056935		0.887682	0.00195618
1.16998	0.00243446		0.887702	0.0184331
1.17005	0.0660607		0.887698	-0.021872
1.17015	0.0318394		0.887714	0.0382054
1.17016	-0.0226611		0.887869	0.12059
1.17016	0.0323464		0.888082	0.0970152
1.17026	0.0691026		0.888246	0.0711592
1.17035	0.0214463		0.888331	0.0161517
1.17035	-0.02621		0.888292	-0.0563467
1.17032	-0.0011144		0.888146	-0.0928494
1.17039	0.070877		0.88798	-0.077133
1.17055	0.0944516		0.887888	-0.0170556
1.17076	0.117519		0.887915	0.0442891
1.17098	0.109915		0.888016	0.0589916
1.17107	-0.0201262		0.888111	0.0387124
1.17088	-0.16639		0.888189	0.0412473
1.1706	-0.130395		0.888259	0.0300937
1.17047	0.00471589		0.888241	-0.048235
1.1705	0.0252487		0.888088	-0.108566
1.17054	0.01663		0.887937	-0.0459536
1.17058	0.0209393		0.887902	0.0095609
1.17059	-0.00745167		0.887918	0.00727949
1.17054	-0.0411659		0.887927	0.00170269
1.17052	0.0168835		0.887946	0.0176726
1.17057	0.0374162		0.888031	0.0693847
1.17056	-0.0487707		0.888165	0.0678638
1.17041	-0.104285		0.888268	0.0379519
1.17027	-0.0383776		0.888323	0.0181796
1.17028	0.0445139		0.888293	-0.048742
1.17036	0.0404581		0.888153	-0.0951308
1.17048	0.0744259		0.888047	-0.0132533
1.17064	0.097747		0.888084	0.0516404
1.17077	0.0265161		0.888195	0.0620335
1.17073	-0.067529		0.888289	0.0341495
1.17054	-0.119241		0.88835	0.0283192
1.1704	-0.02621		0.888472	0.0962548
1.17042	0.0414721		0.888665	0.101071
1.17043	-0.0307728		0.888772	0.00854695
1.17032	-0.0776686		0.888746	-0.034293
1.17018	-0.0637266		0.888722	0.00930741
1.17005	-0.067529		0.888742	0.0108284
1.16996	-0.0254495		0.888691	-0.0629375
1.17001	0.0777212		0.88854	-0.0913284
1.17021	0.121068		0.888433	-0.0185766
1.17038	0.0561745		0.888464	0.0501194
1.17044	0.000660038		0.888604	0.0934664
1.17045	0.0097857		0.888846	0.154304
1.17046	0.00344844		0.889072	0.0769895
1.17043	-0.0328008		0.889164	0.0176726
1.17041	0.00623683		0.889265	0.0858616
1.17042	0.0115601		0.889448	0.101071
1.17043	-0.00821215		0.88957	0.0242634
1.17041	-0.00415629		0.889559	-0.035307
1.1704	-0.00770517		0.88947	-0.0560932
1.17037	-0.0264635		0.889407	-0.00869044
1.17029	-0.053587		0.889436	0.0379519
1.17016	-0.0779221		0.889529	0.0572172
1.16999	-0.10175		0.889651	0.0681173
1.16982	-0.066515		0.889734	0.0174191
1.16973	-0.025196		0.889736	-0.0157882
1.16968	-0.0348287		0.889746	0.0262913
1.16961	-0.0274775		0.889786	0.0146307
1.16958	-0.00440978		0.889746	-0.0560932
1.16957	-0.011761		0.889622	-0.0707957
1.16958	0.028544		0.889565	0.0128563
1.16967	0.0609909		0.889664	0.0881431
1.16978	0.0503442		0.889838	0.0904245
1.16983	0.0042089		0.890034	0.110197
1.16982	-0.0226611		0.890244	0.104367
1.16974	-0.0566289		0.890377	0.0323751
1.16961	-0.0700639		0.890425	0.0169121
1.16952	-0.0231681		0.890479	0.0379519
1.16953	0.0293045		0.890574	0.0592451
1.16959	0.0384302		0.890674	0.0435287
1.16965	0.0138416		0.890718	0.00144921
1.16968	0.0252487		0.890714	-0.00615552
1.16971	-0.000860907		0.890704	-0.00362062
1.16965	-0.0553614		0.890733	0.0328821
1.16957	-0.02621		0.890809	0.0455566
1.16956	0.016123		0.890871	0.0179261
1.16964	0.0650467		0.890902	0.0131098
1.16978	0.0764538		0.890907	-0.00742297
1.16988	0.0249952		0.890865	-0.035307
1.16997	0.0726514		0.890838	0.00727949
1.1702	0.162641		0.890916	0.0726801
1.17047	0.110928		0.891037	0.0511334
1.17059	0.00902523		0.891088	0.00144921
1.17058	-0.0150564		0.891136	0.047838
1.17058	0.015109		0.891233	0.0513869
1.17059	-0.00466328		0.891247	-0.0368279
1.1706	0.0133346		0.891174	-0.0383489
1.17064	0.0267696		0.891156	0.0197005
1.17061	-0.0558684		0.891154	-0.021872
1.17051	-0.0497846		0.891068	-0.0662328
1.17051	0.0521187		0.890975	-0.0292232
1.17062	0.0625118		0.89093	-0.0160417
1.17066	-0.0226611		0.890929	0.0148842
1.17054	-0.104792		0.891004	0.06178
1.17037	-0.068036		0.891118	0.0549358
1.1703	-0.00212837		0.891148	-0.0238999
1.17024	-0.0616987		0.891096	-0.0299837
1.17012	-0.0639801		0.891097	0.0318681
1.17007	0.0191649		0.891166	0.0379519
1.17012	0.0318394		0.891212	0.00930741
1.1702	0.0533861		0.891221	-7.17385e-05
1.17036	0.102563		0.891207	-0.0145207
1.17059	0.134757		0.891142	-0.0520374
1.17079	0.069863		0.89104	-0.0522908
1.17086	0.00649033		0.890964	-0.0254208
1.17093	0.0609909		0.890934	-0.00463457
1.17111	0.125124		0.890917	-0.0129998
1.17131	0.0787352		0.890888	-0.0165486
1.17136	-0.0302659		0.890899	0.0275587
1.17126	-0.0705709		0.890939	0.0128563
1.17117	-0.0206332		0.890932	-0.019844
1.17116	0.0107997		0.890882	-0.0312511
1.17117	-0.0011144		0.890888	0.0379519
1.17112	-0.0449683		0.891012	0.0886501
1.17103	-0.0480102		0.891159	0.0615265
1.17103	0.0447674		0.891268	0.0501194
1.17114	0.07037		0.891375	0.0594986
1.1712	-0.011254		0.891524	0.0929594
1.17118	-0.00694469		0.891702	0.089157
1.1712	0.0239812		0.89181	0.0222355
1.17125	0.0224602		0.891817	-0.0152812
1.1713	0.0358952		0.891794	-0.00843694
1.17132	-0.0193657		0.89182	0.03491
1.17121	-0.0918641		0.891951	0.0995502
1.17104	-0.0840059		0.892122	0.0749615
1.17091	-0.0482637		0.892211	0.0161517
1.17086	-0.000860907		0.892214	-0.0122393
1.1709	0.0361488		0.89216	-0.0431652
1.17091	-0.0203797		0.892036	-0.0844842
1.17086	-0.0345752		0.891912	-0.0424047
1.17085	0.029051		0.891883	0.0128563
1.17097	0.0919167		0.891854	-0.0421512
1.17112	0.057949		0.891786	-0.0282092
1.17117	-0.00162139		0.891853	0.0967617
1.17122	0.0531326		0.892061	0.117294
1.17142	0.151234		0.892198	0.0227424
1.1717	0.133489		0.892244	0.0245169
1.17183	0.00344844		0.892339	0.0726801
1.17177	-0.068543		0.892457	0.0475845
1.17172	0.0123206		0.892551	0.048852
1.1718	0.0756933		0.892645	0.0470776
1.17187	-0.00339582		0.892693	0.00246316
1.17176	-0.108088		0.892718	0.0232494
1.17156	-0.0987084		0.892824	0.0853547
1.17144	-0.0289984		0.892982	0.0764825
1.1714	-0.00491677		0.893057	-0.000325232
1.17141	0.00877174		0.893015	-0.0426582
1.17137	-0.0434474		0.892903	-0.0720631
1.17128	-0.0462358		0.892794	-0.0393628
1.17128	0.0394441		0.892789	0.0341495
1.17138	0.07037		0.892843	0.0217285
1.17145	-0.00440978		0.892832	-0.033786
1.1714	-0.0472497		0.892777	-0.0223789
1.17135	-0.00542374		0.892742	-0.0129998
1.17133	-0.013282		0.892735	0.00550506
1.17126	-0.0584033		0.892759	0.0189401
1.17117	-0.0340682		0.892742	-0.0360674
1.17117	0.0391906		0.892668	-0.0398698
1.17128	0.07037		0.892639	0.0103214
1.17138	0.0323464		0.892665	0.0164052
1.17145	0.0409651		0.892658	-0.0238999
1.17155	0.056428		0.892567	-0.0690212
1.17173	0.133236		0.892485	-0.0150277
1.17198	0.123603		0.892546	0.0780034
1.17212	0.0133346		0.892742	0.122618
1.17214	0.0102927		0.892967	0.107408
1.17218	0.0257556		0.893158	0.0881431
1.17217	-0.0330543		0.893295	0.0521474
1.17208	-0.054094		0.893302	-0.0446861
1.17205	0.015616		0.893191	-0.0695282
1.1721	0.0396976		0.893045	-0.0799214
1.17212	-0.0201262		0.892863	-0.106284
1.17206	-0.0421799		0.892762	0.00271666
1.17204	0.0222068		0.89289	0.128955
1.17213	0.0751863		0.893123	0.109436
1.17224	0.0361488		0.893293	0.0648219
1.17229	0.00750428		0.893389	0.0328821
1.17234	0.0435		0.893328	-0.0951308
1.17237	-0.00694469		0.893157	-0.0796679
1.17233	-0.0348287		0.893122	0.0435287
1.17233	0.0396976		0.893238	0.0754685
1.17238	0.0100392		0.89329	-0.0221255
1.17236	-0.0366031		0.893146	-0.12555
1.17233	0.0125741		0.893015	-0.00869044
1.17239	0.0473023		0.893172	0.16926
1.17241	-0.0302659		0.893516	0.182949
1.17231	-0.0710779		0.893752	0.0589916
1.17222	-0.0264635		0.893799	-0.0112253
1.1722	0.0107997		0.893782	-0.00590203
1.17218	-0.0284914		0.893761	-0.0152812
1.17216	0.00496938		0.893715	-0.0317581
1.17227	0.103324		0.893644	-0.0413907
1.1725	0.134757		0.893589	-0.0142672
1.17266	0.0262626		0.893575	-0.00108571
1.17266	-0.0249425		0.893584	0.0110819
1.17263	-0.00440978		0.893595	-7.17385e-05
1.17262	-0.00466328		0.893523	-0.0738376
1.17266	0.042486		0.893361	-0.0918354
1.17276	0.0612443		0.893192	-0.0806818
1.17284	0.0191649		0.893068	-0.0464606
1.17283	-0.0224076		0.89301	-0.0135067
1.17279	-0.0226611		0.892996	-0.000325232
1.17277	0.00471589		0.892981	-0.0150277
1.17282	0.0462884		0.892961	-0.00590203
1.17289	0.0216998		0.893031	0.0774964
1.17288	-0.0307728		0.893191	0.0868756
1.17282	-0.0295054		0.893275	-0.000832218
1.17273	-0.0584033		0.893243	-0.0317581
1.17262	-0.0556149		0.893247	0.035417
1.17252	-0.0449683		0.893319	0.0376984
1.17243	-0.0502916		0.893354	-0.00184618
1.17241	0.0260091		0.893376	0.0252773
1.17252	0.0865934		0.89345	0.0496125
1.17273	0.131461		0.893491	-0.00666251
1.173	0.149206		0.893437	-0.0495025
1.17323	0.0812701		0.893408	0.020461
1.17331	-0.000100442		0.893541	0.115013
1.17328	-0.0348287		0.893744	0.0932129
1.17319	-0.0475032		0.893826	-0.00919741
1.17305	-0.09592		0.893811	-0.00564855
1.17283	-0.131155		0.89382	0.0146307
1.17264	-0.0644871		0.89381	-0.0249139
1.17256	-0.0216472		0.893733	-0.0545723
1.17246	-0.0738663		0.893628	-0.0522908
1.17233	-0.0619522		0.893558	-0.0195905
1.17223	-0.0452218		0.893592	0.0546823
1.17215	-0.0289984		0.893734	0.090171
1.17213	0.0069973		0.893837	0.0158982
1.17218	0.0455279		0.893812	-0.0421512
1.17231	0.0807631		0.893702	-0.0705422
1.17245	0.0660607		0.893549	-0.0860051
1.17248	-0.0307728		0.893378	-0.08854
1.17238	-0.0738663		0.893193	-0.101468
1.17228	-0.0287449		0.893087	-0.00666251
1.17229	0.0315859		0.89317	0.0919454
1.17238	0.0612443		0.893315	0.0564567
1.17251	0.0744259		0.89344	0.0706522
1.17266	0.0767073		0.893605	0.0992967
1.17279	0.0625118		0.893731	0.0295867
1.17283	-0.024689		0.89373	-0.0304906
1.17276	-0.0475032		0.893687	-0.0137602
1.1727	-0.0170843		0.893719	0.0465706
1.17268	-0.000860907		0.893844	0.0807918
1.1727	0.0224602		0.893991	0.0696382
1.17279	0.0749328		0.894102	0.0445426
1.17295	0.0898888		0.894175	0.0303471
1.17306	0.0206858		0.894219	0.0141237
1.17309	0.00294145		0.894265	0.033389
1.17315	0.0599769		0.894347	0.0503729
1.17328	0.0767073		0.894434	0.0384589
1.17343	0.0746794		0.894524	0.0546823
1.17361	0.111182		0.894621	0.0442891
1.17382	0.103831		0.894658	-0.00666251
1.17395	0.0293045		0.894645	-0.00615552
1.17397	-0.011761		0.894683	0.0450496
1.17395	-0.011761		0.894792	0.0663428
1.17392	-0.0097331		0.894893	0.0369379
1.1739	-0.0102401		0.894909	-0.020858
1.1739	0.00750428		0.894822	-0.0680073
1.17397	0.0594699		0.894688	-0.0695282
1.17412	0.0959726		0.894603	-0.0170556
1.17425	0.0414721		0.894635	0.0501194
1.17426	-0.0368566		0.894756	0.0734406
1.17425	0.0280371		0.894874	0.047331
1.17439	0.117266		0.894925	0.00525156
1.17459	0.0845655		0.894946	0.0158982
1.17469	0.0191649		0.89501	0.049359
1.17468	-0.0264635		0.895107	0.0506264
1.17461	-0.0442078		0.895191	0.035417
1.17451	-0.0624592		0.895272	0.0475845
1.17441	-0.0378706		0.895327	0.00778647
1.17439	0.0148555		0.895275	-0.0604026
1.17447	0.0711305		0.895089	-0.130619
1.17469	0.151487		0.894853	-0.110847
1.175	0.169485		0.89469	-0.0560932
1.17528	0.113463		0.89461	-0.0254208
1.17548	0.0954656		0.894599	0.0136168
1.17563	0.0503442		0.894659	0.0485985
1.17565	-0.0274775		0.894815	0.11045
1.17563	0.0097857		0.895074	0.154811
1.17565	0.015109		0.895325	0.102592
1.17563	-0.0444613		0.895388	-0.0378419
1.17555	-0.0376171		0.895221	-0.133154
1.17552	0.00547635		0.894982	-0.112115
1.1755	-0.0224076		0.89479	-0.0842307
1.17543	-0.0480102		0.894627	-0.0832167
1.17537	-0.012775		0.894528	-0.0180696
1.17536	0.000153052		0.894555	0.0465706
1.17535	-0.0135354		0.894607	0.00626552
1.17533	-0.00466328		0.894554	-0.0609095
1.1753	-0.0241821		0.894413	-0.0837237
1.17523	-0.0421799		0.894272	-0.0596421
1.1752	0.00927872		0.894159	-0.0563467
1.17524	0.0277836		0.894074	-0.0307441
1.17526	-0.00897262		0.894068	0.0240099
1.17528	0.0293045		0.894108	0.0179261
1.17542	0.116505		0.894149	0.0235029
1.17558	0.0521187		0.894254	0.0838337
1.17561	-0.0234216		0.894416	0.0825662
1.17554	-0.0505451		0.894499	0.00220967
1.17541	-0.0873013		0.894443	-0.0591351
1.17522	-0.0976944		0.894333	-0.0540653
1.175	-0.136986		0.894261	-0.0200975
1.17478	-0.0852734		0.894229	-0.0119858
1.17469	-0.00263534		0.894177	-0.0411373
1.17473	0.0396976		0.894103	-0.0350535
1.17482	0.0505977		0.894062	-0.00716949
1.17484	-0.0289984		0.894037	-0.0178161
1.17473	-0.0842594		0.893992	-0.0282092
1.17456	-0.0865408		0.893956	-0.0094509
1.17439	-0.0916106		0.89398	0.034403
1.1742	-0.101243		0.894093	0.0812988
1.17398	-0.124057		0.894238	0.0676103
1.17372	-0.145097		0.894327	0.0227424
1.17346	-0.116199		0.894336	-0.0132533
1.17332	-0.0307728		0.894273	-0.0512769
1.17331	0.0191649		0.894138	-0.0872726
1.17335	0.030065		0.894008	-0.0454466
1.17342	0.0399511		0.89394	-0.0241534
1.17349	0.0260091		0.893867	-0.0505164
1.17352	0.0105462		0.893783	-0.035307
1.17354	0.0100392		0.893705	-0.0451931
1.17362	0.0736654		0.893567	-0.0958913
1.17376	0.0680886		0.893389	-0.0857516
1.17387	0.044007		0.893295	-0.0107183
1.17398	0.0650467		0.893243	-0.0424047
1.17408	0.0399511		0.893148	-0.0555862
1.17419	0.0731584		0.893175	0.0838337
1.17431	0.0455279		0.893436	0.182949
1.17428	-0.0736128		0.893779	0.1685
1.17413	-0.0812175		0.893985	0.0430217
1.17401	-0.0439544		0.893933	-0.0966517
1.17392	-0.0409125		0.893765	-0.0758655
1.17382	-0.0594173		0.893695	0.00499807
1.17372	-0.05308		0.893705	0.00474458
1.17368	0.0128276		0.893727	0.0181796
1.17377	0.0810166		0.893802	0.0584846
1.17396	0.114731		0.893944	0.0863686
1.17415	0.0812701		0.894138	0.112225
1.17423	0.000153052		0.894333	0.0881431
1.17423	0.00218098		0.894511	0.0939733
1.17427	0.0384302		0.89468	0.0792709
1.17433	0.0229672		0.894718	-0.0401233
1.17435	-0.00821215		0.894614	-0.0667398
1.17436	0.0242347		0.894529	-0.020858
1.17443	0.0475558		0.894499	-0.00995789
1.17449	0.015616		0.894494	0.00550506
1.17453	0.0189114		0.894545	0.046824
1.17457	0.0255021		0.894677	0.0876361
1.17458	-0.0193657		0.894817	0.0562032
1.17451	-0.0513056		0.894899	0.0273053
1.17441	-0.0485172		0.894922	-0.00362062
1.17437	0.00547635		0.894855	-0.0647119
1.17444	0.0691026		0.89466	-0.134929
1.17455	0.0467953		0.894478	-0.0510234
1.17459	-0.0110005		0.894515	0.0886501
1.17458	0.00598334		0.894642	0.0415008
1.17461	0.01663		0.894672	-0.0109719
1.17461	-0.00846563		0.894713	0.0526543
1.17454	-0.0632197		0.89488	0.118055
1.1744	-0.0796966		0.895128	0.13656
1.17427	-0.055108		0.895362	0.102592
1.17416	-0.0576429		0.895518	0.0572172
1.17406	-0.0442078		0.8956	0.0273053
1.17405	0.028544		0.895634	0.007026
1.17412	0.0465419		0.895643	0.00246316
1.17421	0.0404581		0.895634	-0.0114788
1.17429	0.0402046		0.895629	0.00651901
1.17434	0.0123206		0.895693	0.0584846
1.17433	-0.0145494		0.89583	0.0815523
1.17435	0.0267696		0.895976	0.0681173
1.17443	0.0541466		0.896043	0.000435234
1.17449	0.00953222		0.895968	-0.0773864
1.17447	-0.0317868		0.895833	-0.0601491
1.17441	-0.0269705		0.895813	0.0394728
1.17444	0.0597234		0.895909	0.0587381
1.17463	0.133236		0.89598	0.0133633
1.1749	0.143375		0.896012	0.0202075
1.17516	0.128419		0.896056	0.0240099
1.1754	0.112703		0.896124	0.0458101
1.17554	0.0328534		0.896264	0.0975222
1.17551	-0.0619522		0.896474	0.117802
1.17536	-0.0918641		0.896719	0.132757
1.17518	-0.0994688		0.896961	0.11552
1.17499	-0.0926246		0.897128	0.0559497
1.17489	-0.00440978		0.897221	0.0387124
1.17498	0.0903958		0.89731	0.0521474
1.17514	0.0711305		0.89739	0.0298402
1.17521	0.00775778		0.897435	0.0161517
1.17524	0.0191649		0.897474	0.0237564
1.1753	0.0402046		0.897546	0.0501194
1.17529	-0.0485172		0.897714	0.121857
1.17509	-0.152448		0.897937	0.106901
1.17481	-0.137746		0.898031	-0.0107183
1.17466	-0.0155634		0.897918	-0.105524
1.17468	0.0328534		0.897737	-0.0796679
1.17476	0.0544001		0.897671	0.0126028
1.1749	0.0840585		0.897784	0.102592
1.17504	0.0597234		0.897993	0.112225
1.17514	0.0427395		0.898165	0.0638079
1.17517	-0.0097331		0.898258	0.0311076
1.17513	-0.0302659		0.898256	-0.0330255
1.17512	0.0153625		0.898174	-0.0515304
1.17512	-0.0137889		0.898133	0.0103214
1.17508	-0.0208867		0.898156	0.0126028
1.1751	0.0407116		0.898168	-0.000325232
1.17518	0.0384302		0.89823	0.0635544
1.17522	0.0069973		0.898331	0.0407403
1.17532	0.0871004		0.898377	0.00550506
1.17555	0.151234		0.898473	0.0932129
1.17579	0.0954656		0.898587	0.0235029
1.17596	0.083298		0.89854	-0.0710492
1.17611	0.0663142		0.898443	-0.0287162
1.17619	0.01663		0.898411	-0.00387411
1.17624	0.0338673		0.898424	0.0166586
1.17634	0.0665677		0.898475	0.035417
1.17648	0.0810166		0.898518	0.00905393
1.17659	0.029558		0.898488	-0.0398698
1.17658	-0.038124		0.898431	-0.0185766
1.17656	0.0115601		0.898453	0.0412473
1.17661	0.0422325		0.898546	0.0539218
1.17664	-0.00795866		0.898644	0.0463171
1.17656	-0.0741197		0.898671	-0.0180696
1.17648	-0.0125215		0.898583	-0.0720631
1.17652	0.0592164		0.898447	-0.0675003
1.17662	0.0351348		0.89832	-0.062177
1.17663	-0.0165773		0.898256	-0.00336712
1.17663	0.0168835		0.898308	0.0564567
1.17673	0.083298		0.898434	0.0724266
1.17687	0.0607374		0.898627	0.124899
1.17696	0.0247417		0.898872	0.126674
1.17697	-0.0145494		0.899037	0.0415008
1.17692	-0.0315333		0.899066	-0.0117323
1.17685	-0.0366031		0.899029	-0.0256743
1.17676	-0.0571359		0.899011	0.00651901
1.1767	-0.00491677		0.898989	-0.0284627
1.17673	0.0351348		0.89886	-0.104003
1.17678	0.0189114		0.89868	-0.0799214
1.17677	-0.0378706		0.898551	-0.0527978
1.1767	-0.0249425		0.898446	-0.0543188
1.17671	0.0308255		0.898414	0.021475
1.17675	0.00623683		0.898545	0.112478
1.17672	-0.0328008		0.898775	0.123632
1.1767	0.014095		0.898947	0.0521474
1.17673	0.014602		0.898988	-0.0102114
1.17671	-0.0312798		0.898971	-0.00666251
1.17669	0.00598334		0.898996	0.0323751
1.17677	0.0739189		0.899104	0.0774964
1.17688	0.0452744		0.899288	0.111464
1.17694	0.0115601		0.899477	0.0818058
1.17699	0.0399511		0.89959	0.0336425
1.17705	0.0249952		0.89969	0.0688778
1.17707	-0.0107471		0.899883	0.128955
1.17703	-0.0282379		0.900072	0.0645684
1.17697	-0.0373636		0.900092	-0.0444326
1.17691	-0.0145494		0.899983	-0.0672468
1.17695	0.0541466		0.899868	-0.0502629
1.17708	0.0711305		0.899811	-0.00792996
1.17718	0.0333603		0.899846	0.0437822
1.17719	-0.0234216		0.899946	0.0587381
1.17718	0.0163765		0.90002	0.0169121
1.17728	0.0860864		0.900001	-0.0360674
1.17742	0.0541466		0.899907	-0.061163
1.17753	0.0614978		0.899825	-0.0221255
1.17766	0.0675816		0.899871	0.0688778
1.17773	0.0118136		0.899992	0.0546823
1.17776	0.0115601		0.899998	-0.048235
1.17781	0.0452744		0.899928	-0.0236464
1.17787	0.0168835		0.899964	0.0607661
1.1779	0.0153625		0.900093	0.0719196
1.17796	0.0386836		0.900234	0.0721731
1.178	0.00902523		0.900416	0.114253
1.17802	0.00218098		0.900664	0.139348
1.17801	-0.00745167		0.900898	0.100818
1.17793	-0.0743733		0.901052	0.0562032
1.17777	-0.0890757		0.901144	0.0382054
1.17767	-0.0135354		0.901234	0.0536683
1.17766	0.00851824		0.901372	0.0876361
1.1777	0.0275301		0.901505	0.0485985
1.17784	0.116252		0.90154	-0.0127463
1.17809	0.141601		0.901528	0.00119571
1.17827	0.0422325		0.901594	0.0663428
1.17825	-0.0619522		0.901711	0.0529078
1.17814	-0.0566289		0.901772	0.0103214
1.17807	-0.0163239		0.901764	-0.019337
1.17807	0.0222068		0.901703	-0.0431652
1.17813	0.0343743		0.901573	-0.089554
1.1782	0.0358952		0.901401	-0.0865121
1.1783	0.0660607		0.901297	-0.0206045
1.17843	0.0693561		0.90128	0.00322363
1.17852	0.0239812		0.901318	0.035924
1.17851	-0.027224		0.901435	0.0840872
1.17847	-0.0241821		0.901576	0.0602591
1.17845	0.0105462		0.901681	0.0470776
1.17842	-0.0388845		0.901731	0.00474458
1.17829	-0.0987084		0.901697	-0.0403768
1.17804	-0.155997		0.901619	-0.0388558
1.17773	-0.158532		0.901505	-0.0776399
1.17746	-0.118734		0.901325	-0.106791
1.17728	-0.068036		0.901117	-0.106538
1.17722	0.00243446		0.900963	-0.0512769
1.17725	0.0325999		0.900892	-0.021365
1.17735	0.0645397		0.90086	-0.0114788
1.17744	0.0353883		0.90084	-0.00843694
1.17749	0.00927872		0.900784	-0.0489955
1.17756	0.0670746		0.900694	-0.0439256
1.17767	0.0462884		0.900644	-0.00716949
1.17766	-0.0609382		0.900618	-0.019337
1.17758	-0.0170843		0.900586	-0.0137602
1.17759	0.0206858		0.900597	0.0252773
1.17759	-0.0178448		0.900616	-0.00590203
1.17755	-0.0221541		0.900558	-0.0533048
1.1775	-0.0317868		0.900459	-0.047728
1.17744	-0.0213937		0.900369	-0.0446861
1.17741	-0.0148029		0.900314	-0.0119858
1.17735	-0.0482637		0.900278	-0.0249139
1.17721	-0.0873013		0.900202	-0.0522908
1.1771	-0.027224		0.900131	-0.0200975
1.17719	0.117012		0.900156	0.0447961
1.17739	0.0926772		0.900261	0.0635544
1.17755	0.0675816		0.900382	0.0602591
1.17773	0.118787		0.900516	0.0764825
1.17792	0.0721444		0.900689	0.100564
1.17795	-0.038631		0.900841	0.0556962
1.17786	-0.0611917		0.900856	-0.0403768
1.17774	-0.052573		0.900745	-0.0735841
1.17762	-0.0774151		0.900619	-0.0553327
1.17742	-0.121016		0.900499	-0.0680073
1.17724	-0.0700639		0.900356	-0.0776399
1.17724	0.070877		0.900301	0.0212215
1.17743	0.127659		0.900392	0.0719196
1.17766	0.108901		0.90046	-0.00209967
1.1778	0.0371627		0.900419	-0.0401233
1.17781	-0.0300124		0.900424	0.0450496
1.17778	-0.00618422		0.900564	0.0982827
1.17779	0.0171369		0.90073	0.0721731
1.17778	-0.0213937		0.900851	0.0511334
1.17768	-0.0865408		0.900952	0.0524009
1.17752	-0.0713314		0.901041	0.0389659
1.17743	-0.0254495		0.901096	0.0176726
1.17741	0.00674381		0.901124	0.0105749
1.17749	0.0736654		0.901188	0.0546823
1.17762	0.0576955		0.901276	0.0351635
1.17772	0.0455279		0.901274	-0.0368279
1.17778	0.0191649		0.901177	-0.062177
1.17773	-0.0695569		0.901077	-0.0403768
1.17758	-0.082485		0.901058	0.0212215
1.17744	-0.0695569		0.901108	0.0298402
1.17736	-0.0104936		0.901174	0.0379519
1.17741	0.0604839		0.901271	0.0607661
1.17751	0.0465419		0.90137	0.0409938
1.17761	0.0584559		0.901479	0.0698917
1.17773	0.0566815		0.901674	0.129969
1.17784	0.0637793		0.901887	0.0878896
1.17795	0.0462884		0.902026	0.0551893
1.17798	-0.0160704		0.902114	0.034403
1.17799	0.0247417		0.902145	-0.00209967
1.17808	0.0729049		0.902167	0.0245169
1.17821	0.0599769		0.902226	0.035417
1.17829	0.0178974		0.90229	0.0306006
1.17832	0.00953222		0.902346	0.0267983
1.17833	0.00851824		0.902431	0.0594986
1.1783	-0.0452218		0.902586	0.100311
1.17824	-0.0130285		0.902771	0.0889035
1.17834	0.114731		0.902973	0.117548
1.17859	0.139826		0.903204	0.118562
1.17876	0.0386836		0.903371	0.0534148
1.17873	-0.0736128		0.903425	0.00094222
1.17857	-0.0865408		0.903437	0.0115888
1.17846	-0.0292519		0.903488	0.0407403
1.17846	0.0257556		0.903578	0.0513869
1.17853	0.0450209		0.903688	0.061273
1.17863	0.0584559		0.903756	0.00829345
1.17869	0.00877174		0.903734	-0.0302372
1.1786	-0.0984549		0.903729	0.0242634
1.17837	-0.143576		0.903832	0.0820593
1.17816	-0.0751337		0.903981	0.0698917
1.17813	0.0467953		0.904076	0.0273053
1.17829	0.120561		0.904075	-0.0277022
1.17847	0.0632723		0.904022	-0.0271953
1.17854	0.00496938		0.90401	0.0148842
1.17854	0.001674		0.903995	-0.0299837
1.17857	0.030572		0.903917	-0.0495025
1.17866	0.0536396		0.903794	-0.0763725
1.17876	0.0513582		0.903615	-0.107552
1.1788	-0.0148029		0.903468	-0.0424047
1.17873	-0.0507986		0.903478	0.0524009
1.1787	0.0130811		0.903607	0.0792709
1.17877	0.0668211		0.903771	0.0894105
1.17894	0.101042		0.90391	0.0521474
1.17918	0.146671		0.903955	-0.00615552
1.17943	0.109661		0.903934	-0.0145207
1.17961	0.0751863		0.903914	-0.00590203
1.17978	0.101042		0.903973	0.0658359
1.17997	0.0909028		0.904093	0.0574707
1.18009	0.0320929		0.904141	-0.00894392
1.18009	-0.0279844		0.904111	-0.0216185
1.18001	-0.0589103		0.904075	-0.0155347
1.17996	0.0100392		0.904057	-0.00235316
1.18001	0.0381767		0.904089	0.03491
1.18001	-0.0350822		0.904184	0.0625405
1.1799	-0.0741197		0.904288	0.0440357
1.1798	-0.0312798		0.904315	-0.0162952
1.17981	0.0412186		0.904278	-0.0221255
1.17987	0.0171369		0.904322	0.0678638
1.17985	-0.0343217		0.904524	0.138081
1.17981	-0.00643772		0.904771	0.115774
1.1798	-0.000100442		0.904942	0.0592451
1.17976	-0.0505451		0.904994	-0.00666251
1.17965	-0.0609382		0.904902	-0.0872726
1.17958	-0.00643772		0.904757	-0.061163
1.17959	0.0153625		0.904695	-0.00260666
1.17966	0.0541466		0.904734	0.0432752
1.1798	0.0906493		0.904839	0.0635544
1.17993	0.0409651		0.904938	0.0382054
1.17996	-0.0104936		0.905019	0.0445426
1.17989	-0.0624592		0.905177	0.117294
1.17977	-0.053587		0.905436	0.14822
1.17972	0.0042089		0.90566	0.0807918
1.1797	-0.02621		0.90571	-0.0294767
1.1797	0.0229672		0.905619	-0.0636979
1.17984	0.12411		0.905549	-0.00767646
1.18003	0.0693561		0.905585	0.0437822
1.18006	-0.0424334		0.905743	0.118562
1.17992	-0.104032		0.905951	0.0942268
1.17969	-0.128367		0.905966	-0.0789074
1.17945	-0.112397		0.905779	-0.112115
1.17931	-0.0330543		0.905672	0.00195618
1.17928	0.00319494		0.905685	0.0113353
1.17932	0.0353883		0.905667	-0.0294767
1.17942	0.0726514		0.905587	-0.0525443
1.17953	0.0320929		0.905474	-0.0631909
1.17961	0.0503442		0.90538	-0.032772
1.17974	0.0825376		0.905378	0.0308541
1.17985	0.0323464		0.905532	0.125913
1.17986	-0.0224076		0.905776	0.124646
1.17981	-0.025196		0.905958	0.0615265
1.17974	-0.0538405		0.906053	0.035924
1.17963	-0.0515591		0.906102	0.0138703
1.17957	-0.00897262		0.906125	0.0103214
1.17959	0.0234742		0.90612	-0.0160417
1.17962	0.0105462		0.906072	-0.0330255
1.17962	-0.011761		0.90604	0.000435234
1.17962	0.0097857		0.906039	-0.00184618
1.17962	-0.00821215		0.906071	0.03491
1.17955	-0.0690499		0.906157	0.0536683
1.17941	-0.0687964		0.906253	0.0445426
1.17932	-0.0229146		0.9063	0.00373062
1.1793	0.00471589		0.906247	-0.0581211
1.17931	0.00446239		0.906141	-0.0510234
1.17931	-0.00846563		0.906068	-0.0236464
1.17929	-0.011254		0.906028	-0.0170556
1.17925	-0.0320403		0.90598	-0.0322651
1.1792	-0.0188588		0.905901	-0.0484885
1.17914	-0.0429404		0.905829	-0.0256743
1.179	-0.0923711		0.905843	0.0407403
1.17881	-0.109102		0.905928	0.0455566
1.17858	-0.126846		0.905991	0.0194471
1.17839	-0.0634731		0.906033	0.0237564
1.17839	0.0587094		0.906107	0.0518939
1.17851	0.07037		0.906154	-0.0041276
1.17859	0.0069973		0.906096	-0.0553327

## Sheet: Fig. 8
Fig. 8a
PBS		CSExt
WT	Cars2+/–	WT	Cars2+/–
37.8251	37.9147	40.678	47.0588
37.3832	38.2775	41.6667	45.977
37.7358	39.4089	43.0108	49.0797
35.0877	38.6473	44.1176	52.2876
Fig. 8b
PBS		CSExt
WT	Cars2+/–	WT	Cars2+/–
89.1602	89.6931	83.9663	72.5223
92.0577	88.6709	80.8863	79.8436
92.6123	90.3555	79.9165	74.448
91.6877	93.7922	89.1215	80.2105
Fig. 8c
PBS		CSExt
WT	Cars2+/–	WT	Cars2+/–
0.0437597	0.0632962	0.0573665	0.0640224
0.0503387	0.0646123	0.0484398	0.0612435
0.0598605	0.0584984	0.0555476	0.0713707
0.0511131	0.0492544	0.0689899	0.0629674
Fig. 8d
p53					p21
PBS		CSExt			PBS		CSExt
WT	Cars2+/–	WT	Cars2+/–		WT	Cars2+/–	WT	Cars2+/–
104.73	113.1	192.371	190.25		96.3024	84.7583	148.645	242.812
99.3016	122.733	168.464	247.576		107.541	100.302	164.79	204.542
95.9689	123.699	151.882	287.07		96.1565	101.908	170.918	182.225
Fig. 8e
PBS		CSExt
WT	Cars2+/–	WT	Cars2+/–
22.9167	33.3333	55	77.1429
17.8571	26.8293	62.7119	75
19.5122	20.339	54.7619	70
15.3846	20.7792	56.4103	69.8113
Fig. 8f
p53			p21
WT	Cars2+/–		WT	Cars2+/–
84.4265	135.221		144.908	161.477
85.5459	183.048		76.2046	138.933
116.288	155.896		114.199	257.532
107.462	177.457		93.5354	288.867
106.278	202.156		71.1531	213.914
Fig. 8g
WT	Cars2+/–
44.7368	72.7273
44.4444	60.7843
51.7241	56.4516
46.7533	63.2911
Fig. 8h
WT	Cars2+/–
40.8163	52.6316
43.0108	85.1064
40.404	53.3333
36.3636	76.9231
35.0877	72.7273
Fig. 8i
WT	Cars2+/–
5.9437	8.50864
3.84797	5.76015
6.06138	7.88134
3.84568	9.88271

## Sheet: Fig. 9
Fig. 9b
(-)	GSSSG
14.0157	7.82524
9.32733	5.19634
15.3118	10.4984
15.2813	7.63382
12.0117	11.5982
12.638	9.26496
	9.79358
	7.66929
Fig. 9c
(-)	GSSSG
81.1719	85.4922
78.2098	82.8183
77.8992	90.3949
75.5362	82.9686
Fig. 9d
(-)	GSSSG
3.521	1.606
4.557	1.682
3.74	2.842
3.852	1.527
3.509
Fig. 9e
WT-(-)	WT-GSSSG	Cars2+/--(-)	Cars2+/--GSSSG
44.1176	40.1338	48.1928	43.956
42.5532	38.961	45.977	37.7358
43.0108	38.0952	49.3827	43.0108
47.6191	41.2371	52.2876	43.0108
Fig. 9f
WT-(-)	WT-GSSSG	Cars2+/--(-)	Cars2+/--GSSSG
60.6557	28.5714	77.7778	52.6316
57.6923	34	75.3846	43.75
58.8235	28.2609	69.2308	46.9388
50	25.5814	75	50
Fig. 9g
p53					p21
WT-(-)	WT-GSSSG	Cars2+/--(-)	Cars2+/--GSSSG		WT-(-)	WT-GSSSG	Cars2+/--(-)	Cars2+/--GSSSG
104.455	23.5307	503.789	102.834		91.0865	23.4131	375.865	129.049
82.4282	17.7185	610.778	100.646		107.524	28.1246	456.799	92.9839
113.117	25.9951	684.504	88.8377		101.39	36.5975	431.455	144.794
Fig. 9h
Elastase(-)-GSSG(+)	Elastase(+)-GSSG(-)	Elastase(+)-GSSG(+)
1.16958	17.8871	16.7329
1.38458	14.2636	15.8638
1.19732	9.48967	19.2337
	13.8	15.5349

## Sheet: Fig. 10
Fig. 10a
Days	WT					Cars2+/–
0	100	100	100	100	100	100	100	100	100
1	96.0699	98.6239	97.1193	96.8127	97.4359	95.9276	95.0673	95.0207	97.4895
2	96.5066	100	97.5309	100	99.1453	97.2851	95.0673	95.0207	97.9079
3	99.1266	98.6239	100.412	98.8048	100.427	96.8326	95.5157	95.0207	97.0711
4	97.3799	99.0826	100	96.8127	97.8632	96.8326	93.722	94.1909	95.8159
5	95.1965	98.6239	99.5885	94.4223	97.0085	97.2851	95.9641	95.0207	91.6318
6	92.5764	96.3303	98.3539	92.0319	96.5066	95.4751	91.0314	90.8714	90.3766
7	96.0699	99.5413	100.823	94.4223	103.057	97.2851	95.0673	92.9461	92.887
8	96.0699	98.6239	100.823	93.6255	101.747	96.8326	95.9641	94.1909	91.6318
9	96.0699	100	101.235	98.008	101.747	96.8326	95.5157	94.6058	94.9791
10	97.8166	103.211	102.881	98.8048	103.057	102.715	95.9641	96.2656	97.0711
11	96.5066	100	103.292	98.008	101.747	99.5475	97.3094	95.8506	98.7448
12	98.69	101.835	100.412	97.2112	103.493	101.358	96.4126	95.8506	98.3264
13	98.2533	103.211	100.412	98.8048	102.62	99.095	95.9641	97.0954	98.7448
14	98.69	102.294	100.823	100	103.93	101.358	97.3094	97.5104	99.5816
15	97.8166	106.881	101.235	99.6016	103.93	100.905	97.7579	98.3402	100
16	98.2533	105.046	102.881	100.398	104.803	101.358	97.7579	98.3402	100.837
17	98.69	104.128	104.527	101.594	106.987	101.81	98.6547	98.7552	102.092
18	98.2533	103.211	103.292	101.992	107.86	100.905	99.5516	97.5104	100.837
19	99.1266	104.587	103.704	102.39	106.987	104.072	100	99.1701	101.674
20	101.31	105.046	103.292	103.187	110.044	104.525	99.5516	99.1701	103.766
Fig. 10c
	Airspace volume	Tissue volume
WT	215.1	24.6
Cars2+/–	137.8	49.4
Fig. 10d
WT	Cars2+/–
2.3	3.8
1.9	2.7
2.1	2.2
2	2.2
2.4	2.8
	3.5
Fig. 10e
WT	Cars2+/–
5	5.66667
4	6
3.66667	6
5.33333
Fig. 10f
KC			IL-1β			IL-6			MCP-1			TNF-α
WT	Cars2+/–		WT	Cars2+/–		WT	Cars2+/–		WT	Cars2+/–		WT	Cars2+/–
3.16	8.76		0	1.5		1.29	24.69		12.84	137.12		2.63	14.58
2.63	6.02		0	0.79		7.61	30.68		54.26	60.73		4.27	12.72
2.59	9.46		0	0		5.03	21.18		38.38	166.31		5.12	9.97
2.3	11.63		0	0.93		6.71	64.6		71.55	234.54		5.76	13.18

[truncated: 16 more sheets: Supplementary Fig. 2, Supplementary Fig. 3, Supplementary Fig. 4, Supplementary Fig. 5, Supplementary Fig. 6, Supplementary Fig. 7, Supplementary Fig. 8, Supplementary Fig. 9, Supplementary Fig. 10, Supplementary Fig. 11, Supplementary Fig. 12, Supplementary Fig. 14, Supplementary Fig. 15, Supplementary Fig. 16, Supplementary Fig. 17, Supplementary Fig. 18]
